# Supplementary material for: Reactions of wintering passerines to male calls of the European cuckoo Cuculus canorus
Source: Sci Rep. 2024 Jun 20;14:14204. doi: 10.1038/s41598-024-64270-7 (PMC11189894; doi:10.1038/s41598-024-64270-7)
Supplement: Supplementary file 2 — Supplementary Information 2. [file 41598_2024_64270_MOESM2_ESM.xlsx]

## Sheet: data1
id	region	temp	trial	hour	dow	reac	back_sp
44553Golice	PODL	-3	CU_Host	10.0833	3	1	1
44553Golice1	PODL	-3	CP_Host	10.3333	3	0	1
44553Golice2	PODL	-3	CU_Host	10.5833	3	0	1
44553Brzozów1	PODL	-2	CU_Host	12.5833	3	0	1
44553Brzozów4	PODL	-2	CP_Host	13.5833	3	0	2
44563Jagodnia1	PODL	5	CU_Host	10.5833	13	0	1
44563Jagodnia3	PODL	5	CU_Host	11.1667	13	0	1
44563Jagodnia5	PODL	5	CU_Host	11.8333	13	1	0
44563Purzec3	PODL	5	CU_Host	12.75	13	0	1
44563Purzec4	PODL	5	CP_Host	13	13	0	1
44563Borki S1	PODL	5	CP_Host	14.6667	13	0	1
44563Borki S2	PODL	5	CU_Host	14.9167	13	1	0
44570Topórek2	PODL	0	CU_Host	10.1667	20	0	1
44570Topórek3	PODL	0	CP_Host	10.4167	20	0	1
44570Topórek5	PODL	0	CP_Host	10.9167	20	0	1
44570Żabokliki1	PODL	0	CP_Host	11.5	20	0	1
44590StrzałaKol2	PODL	1	CP_Host	10.9167	40	0	1
44590StrzałaKol3	PODL	1	CU_Host	11.0833	40	1	0
44590StrzałaKol5	PODL	1	CP_Host	11.5833	40	1	0
44590Przygody1	PODL	1	CP_Host	13.25	40	0	1
44590Przygody2	PODL	1	CU_Host	13.5	40	0	1
44590WolaSuchożebrska3	PODL	1	CP_Host	13.75	40	0	1
44602StawySiedlce4	PODL	7	CP_Host	11.3333	52	0	1
44602StawySiedlce6	PODL	7	CP_Host	11.75	52	0	1
44602StawySiedlce9	PODL	7	CU_Host	12.4167	52	1	0
44604Błogoszcz1	PODL	3	CU_Host	13.25	54	0	1
44606Czepielin1	PODL	6	CU_Host	9	56	0	1
44606Mordy1	PODL	6	CU_Host	10.1667	56	0	1
44606Sosenki3	PODL	6	CU_Host	11.25	56	0	1
44606Sosenki4	PODL	6	CP_Host	11.5	56	0	1
44553Golice	PODL	-3	CU_Non-host	10.0833	3	0	1
44553Golice2	PODL	-3	CU_Non-host	10.5833	3	0	1
44553Golice4	PODL	-2	CP_Non-host	11.5833	3	0	1
44553Krześlin1	PODL	-2	CU_Non-host	11.9167	3	0	1
44553Krześlinek	PODL	-2	CP_Non-host	12.25	3	0	7
44553Brzozów1	PODL	-2	CU_Non-host	12.5833	3	0	1
44553Brzozów4	PODL	-2	CP_Non-host	13.5833	3	0	2
44560Topórek	PODL	2	CU_Non-host	11	10	0	2
44569Joachimów2	PODL	-1	CP_Non-host	12.75	19	0	1
44563Jagodnia1	PODL	5	CU_Non-host	10.5833	13	0	3
44563Jagodnia2	PODL	5	CP_Non-host	10.9167	13	0	1
44563Jagodnia3	PODL	5	CU_Non-host	11.1667	13	0	1
44563Jagodnia4	PODL	5	CP_Non-host	11.5	13	0	1
44563Purzec2	PODL	5	CP_Non-host	12.4167	13	0	1
44563Purzec3	PODL	5	CU_Non-host	12.75	13	0	1
44563Purzec5	PODL	5	CU_Non-host	13.3333	13	0	1
44563Purzec6	PODL	5	CP_Non-host	13.6667	13	0	1
44563Borki S1	PODL	5	CP_Non-host	14.6667	13	0	1
44563Borki S3	PODL	5	CP_Non-host	15.25	13	0	1
44570Topórek1	PODL	0	CP_Non-host	10	20	0	1
44570Topórek3	PODL	0	CP_Non-host	10.4167	20	0	1
44570Topórek5	PODL	0	CP_Non-host	10.9167	20	0	1
44570Topórek6	PODL	0	CU_Non-host	11.1667	20	0	2
44570Żabokliki1	PODL	0	CP_Non-host	11.5	20	0	1
44570Żabokliki2	PODL	0	CU_Non-host	11.75	20	1	1
44570Żabokliki4	PODL	0	CU_Non-host	12.25	20	0	1
44570Żabokliki5	PODL	0	CP_Non-host	12.5833	20	0	3
44590StrzałaKol1	PODL	1	CU_Non-host	10.6667	40	0	2
44590StrzałaKol2	PODL	1	CP_Non-host	10.9167	40	0	1
44590StrzałaKol3	PODL	1	CU_Non-host	11.0833	40	1	2
44590StrzałaKol3	PODL	1	CU_Non-host	11.0833	40	0	2
44590StrzałaKol4	PODL	1	CP_Non-host	11.3333	40	0	3
44590StrzałaKol5	PODL	1	CP_Non-host	11.5833	40	0	1
44590Kopcie1	PODL	1	CP_Non-host	12.1667	40	0	2
44590WolaSuchożebrska2	PODL	1	CU_Non-host	13	40	0	2
44590WolaSuchożebrska4	PODL	1	CU_Non-host	14.1667	40	0	1
44602StawySiedlce4	PODL	7	CP_Non-host	11.3333	52	0	2
44602StawySiedlce5	PODL	7	CU_Non-host	11.5833	52	0	1
44602StawySiedlce6	PODL	7	CP_Non-host	11.75	52	0	5
44602StawySiedlce7	PODL	7	CP_Non-host	12	52	0	1
44602StawySiedlce8	PODL	7	CU_Non-host	12.1667	52	0	2
44602StawySiedlce9	PODL	7	CU_Non-host	12.4167	52	0	1
44602StawySiedlce10	PODL	7	CP_Non-host	12.5833	52	0	5
44602StawySiedlce11	PODL	7	CU_Non-host	12.8333	52	0	1
44602StawySiedlce12	PODL	7	CP_Non-host	13.1667	52	0	1
44602StawySiedlce13	PODL	7	CU_Non-host	13.5833	52	0	1
44604Krzymosze2	PODL	3	CP_Non-host	14.0833	54	0	1
44604Leśniczówka2	PODL	3	CP_Non-host	14.5833	54	0	1
44604Klimonty3	PODL	3	CU_Non-host	15.4167	54	1	0
44569Stok2	PODL	0	CP_Non-host	13.6667	19	0	1
44606Czepielin1	PODL	6	CU_Non-host	9	56	0	1
44606Czołomyje1	PODL	6	CU_Non-host	9.58333	56	0	1
44606Mordy2	PODL	6	CP_Non-host	10.4167	56	0	1
44606Sosenki3	PODL	6	CU_Non-host	11.25	56	0	1
44606Sosenki4	PODL	6	CP_Non-host	11.5	56	0	1
44551Krzesiny	WLKP	-12	CU_Host	9.5	1	1	0
44551Jaryszki S	WLKP	-12	CP_Host	10.1667	1	0	2
44551Jaryszki N	WLKP	-12	CU_Host	10.4167	1	0	2
44563Zlotkowo dzi las E	WLKP	7	CP_Host	10.3333	13	1	1
44565Strzeszyn_jastrowskabag	WLKP	6	CU_Host	10	15	1	0
44565StrzeszynJastr300M	WLKP	6	CP_Host	10.25	15	0	2
44565StrzeszynJastrZadrz	WLKP	6	CU_Host	10.5	15	0	3
44565StrzeszynWiadukt	WLKP	6	CP_Host	10.75	15	0	2
44552Antonin	WLKP	-2	CU_Host	10.1667	2	1	0
44552Antonin N	WLKP	-2	CU_Host	10.4167	2	0	1
44553Turkowo	WLKP	-3	CU_Host	11.6667	3	0	1
44553Turkowo most	WLKP	-3	CU_Host	12.1667	3	1	1
44553Turkowo most	WLKP	-3	CU_Host	12.1667	3	0	1
44553Turkowo most	WLKP	-3	CU_Host	12.1667	3	0	1
44553WK41 S	WLKP	-3	CU_Host	13	3	0	1
44553Sedziny	WLKP	-2	CU_Host	13.25	3	1	1
44553Sedziny S	WLKP	-2	CP_Host	13.45	3	0	1
44554Grzybowe S	WLKP	0	CU_Host	12.6333	4	0	1
44557Zlotniki UP 300	WLKP	-9	CP_Host	9.46667	7	0	1
44557Zlotniki dzialki 250	WLKP	-8	CP_Host	10.1167	7	0	1
44557Walecka-Jastrowska	WLKP	-8	CP_Host	10.8333	7	0	1
44557Jastrowska 200	WLKP	-8	CU_Host	11.3333	7	1	0
44557Jastrowska 800	WLKP	-7	CP_Host	11.9167	7	0	1
44558Morasko NE	WLKP	-4	CP_Host	10.3333	8	0	1
44558Lewandowskiego	WLKP	-4	CP_Host	10.6667	8	0	2
44559Strzeszynek jez 200 NE	WLKP	0	CP_Host	10.5833	9	0	1
44559Strzeszynej jez 300 E	WLKP	0	CU_Host	10.8	9	1	0
44559Strzeszynej jez 300 E	WLKP	0	CU_Host	10.8	9	1	0
44560Rogalinek kosciol	WLKP	3	CU_Host	10.1667	10	1	0
44560Rogalin park	WLKP	3	CU_Host	11	10	0	1
44560Rogalin park S	WLKP	3	CP_Host	11.25	10	0	1
44568Kiekrz tory	WLKP	-1	CU_Host	9.58333	18	0	3
44568Kiekrz tory	WLKP	-1	CU_Host	9.58333	18	1	2
44568Kiekrz tor W	WLKP	-1	CP_Host	9.83333	18	0	1
44568Kiekrz N	WLKP	-1	CP_Host	9.5	18	0	1
44568Kiekrz tor 100 E	WLKP	-1	CU_Host	10.0833	18	0	1
44568Kiekrz brzeg lasu	WLKP	-1	CU_Host	10.6667	18	1	0
44568Kierskie małe E	WLKP	-1	CP_Host	10.8667	18	0	1
44568Kierskie małe brzeg	WLKP	-1	CU_Host	11.1667	18	0	1
44569Sobota Samica most	WLKP	0	CU_Host	10.1667	19	0	2
44569Sobota Samica las E	WLKP	0	CP_Host	10.4167	19	0	1
44569Rokietnica aleja 200	WLKP	0	CP_Host	10.9167	19	0	1
44569Sobota las W	WLKP	0	CU_Host	11.1667	19	0	1
44595Sedziny E	WLKP	3	CP_Host	12.3333	45	0	1
44595Grzebienisko NE	WLKP	3	CU_Host	12.0667	45	0	1
44594Antonin most SE	WLKP	5	CP_Host	10.6667	44	0	2
44594Antonin SW	WLKP	5	CU_Host	10.9167	44	1	0
44594Krzesiny E	WLKP	4	CU_Host	9.75	44	1	0
44570Zlotkowo boiskoo E	WLKP	-1	CU_Host	11.25	20	0	1
44572Krecko aleja 400	WLKP	-1	CP_Host	12.25	22	0	1
44572Krecko gosp	WLKP	-1	CU_Host	12.75	22	1	0
44576Pawlowice S11	WLKP	-1	CU_Host	9.91667	26	0	1
44576Pawlowice piaskowa 300	WLKP	-1	CU_Host	10.6667	26	0	3
44576Pawlowice Piaskowa 150	WLKP	-1	CP_Host	10.8667	26	0	1
44593Morasko UAM N	WLKP	3	CU_Host	9.9	43	0	1
44602Zlotniki - Pawlowice	WLKP	7	CU_Host	13	52	0	1
44602Kierskie - Zlotniki	WLKP	7	CU_Host	13.75	52	1	0
44551Krzesiny	WLKP	-12	CU_Non-host	9.5	1	0	4
44551Jaryszki S	WLKP	-12	CP_Non-host	10.1667	1	0	1
44551Jaryszki N	WLKP	-12	CU_Non-host	10.4167	1	0	2
44563Zlotkowo dzi las	WLKP	7	CP_Non-host	10.0833	13	0	1
44563Zlotkowo dzi las E	WLKP	7	CP_Non-host	10.3333	13	0	2
44565Strzeszyn_jastrowskabag	WLKP	6	CU_Non-host	10	15	0	2
44565StrzeszynJastr300M	WLKP	6	CP_Non-host	10.25	15	0	1
44565StrzeszynJastrZadrz	WLKP	6	CU_Non-host	10.5	15	1	1
44565StrzeszynWiadukt	WLKP	6	CP_Non-host	10.75	15	0	1
44552Antonin	WLKP	-2	CU_Non-host	10.1667	2	0	3
44552Antonin N	WLKP	-2	CU_Non-host	10.4167	2	1	2
44553Turkowo most	WLKP	-3	CU_Non-host	12.1667	3	0	3
44553Turkowo most	WLKP	-3	CU_Non-host	12.1667	3	1	2
44553Turkowo most	WLKP	-3	CU_Non-host	12.1667	3	1	2
44553WK23 Lasek	WLKP	-3	CU_Non-host	12.6167	3	0	1
44553WK 41	WLKP	-3	CP_Non-host	12.8333	3	0	1
44553WK41 S	WLKP	-3	CU_Non-host	13	3	1	0
44553Sedziny	WLKP	-2	CU_Non-host	13.25	3	0	1
44554Grzybowe tama	WLKP	-1	CU_Non-host	12.1667	4	0	4
44554Grzybowe tor	WLKP	-1	CP_Non-host	12.4167	4	0	1
44554Grzybowe S	WLKP	0	CU_Non-host	12.6333	4	0	2
44557Zlotniki UP	WLKP	-9	CP_Non-host	9.16667	7	0	1
44557Zlotniki zialki W	WLKP	-8	CP_Non-host	9.91667	7	0	1
44557Zlotniki dzialki 500	WLKP	-8	CU_Non-host	10.3333	7	0	1
44557Zlotniki Kiekrz	WLKP	-8	CU_Non-host	10.5833	7	0	1
44557Walecka-Jastrowska	WLKP	-8	CP_Non-host	10.8333	7	0	1
44557Jastrowska 200	WLKP	-8	CU_Non-host	11.3333	7	0	1
44557Jastrowska 450	WLKP	-8	CU_Non-host	11.55	7	0	1
44557Jastrowska 800	WLKP	-7	CP_Non-host	11.9167	7	0	1
44558Morasko 600 S	WLKP	-4	CU_Non-host	9.33333	8	0	2
44558Morasko 200 S	WLKP	-4	CP_Non-host	9.63333	8	0	1
44558Morasko 100 N	WLKP	-4	CP_Non-host	9.91667	8	0	3
44558Morasko krater	WLKP	-4	CP_Non-host	10.1333	8	1	3
44558Morasko NE	WLKP	-4	CP_Non-host	10.3333	8	0	2
44558Lewandowskiego	WLKP	-4	CP_Non-host	10.6667	8	0	1
44558Lewandowskiego E	WLKP	-4	CP_Non-host	10.8667	8	0	1
44558Morasko olchy	WLKP	-4	CU_Non-host	11.1667	8	1	3
44558Morasko olchy E	WLKP	-4	CU_Non-host	11.4167	8	1	1
44558Morasko 200 W	WLKP	-4	CP_Non-host	11.6667	8	0	2
44558Jez Umult	WLKP	-4	CU_Non-host	12.1667	8	0	3
44558Morasko zadrz kon	WLKP	-4	CU_Non-host	12.4167	8	0	1
44559Zlotniki UP aleja 500	WLKP	1	CU_Non-host	9.5	9	0	3
44559Zlotniki UP aleja 300	WLKP	1	CP_Non-host	9.75	9	0	1
44559Strzeszynek molo	WLKP	0	CU_Non-host	10.3333	9	0	3
44559Strzeszynek jez 200 NE	WLKP	0	CP_Non-host	10.5833	9	0	4
44559Strzeszynej jez 300 E	WLKP	0	CU_Non-host	10.8	9	0	2
44559Strzeszynej jez 300 E	WLKP	0	CU_Non-host	10.8	9	0	2
44559Strzeszynek 400W	WLKP	0	CU_Non-host	11	9	0	6
44559Strzeszynek morsi	WLKP	0	CP_Non-host	11.4333	9	0	2
44559Strzeszynek 300 W	WLKP	0	CP_Non-host	11.6667	9	0	1
44560Rogalinek Warta wies	WLKP	3	CU_Non-host	9.66667	10	0	2
44560Rogalinek Warta S	WLKP	3	CP_Non-host	9.91667	10	0	2
44560Rogalinek kosciol	WLKP	3	CU_Non-host	10.1667	10	0	2
44560Rogalinek 200 E	WLKP	3	CP_Non-host	10.4167	10	0	2
44560Rogalin park	WLKP	3	CU_Non-host	11	10	0	1
44560Rogalin park S	WLKP	3	CP_Non-host	11.25	10	0	1
44561Krajkowo S	WLKP	10	CP_Non-host	9.66667	11	0	3
44561Krajkowo rez	WLKP	10	CU_Non-host	10.0333	11	0	3
44561Krajkowo rez W	WLKP	10	CP_Non-host	10.3333	11	0	1
44568Kiekrz tory	WLKP	-1	CU_Non-host	9.58333	18	1	1
44568Kiekrz tory	WLKP	-1	CU_Non-host	9.58333	18	0	2
44568Kiekrz tor W	WLKP	-1	CP_Non-host	9.83333	18	0	3
44568Kiekrz N	WLKP	-1	CP_Non-host	9.5	18	0	3
44568Kiekrz tor 100 E	WLKP	-1	CU_Non-host	10.0833	18	0	2
44568Kikrz E 300	WLKP	-1	CP_Non-host	10.3333	18	0	1
44568Kiekrz brzeg lasu	WLKP	-1	CU_Non-host	10.6667	18	1	2
44568Kiekrz brzeg lasu	WLKP	-1	CU_Non-host	10.6667	18	0	3
44568Kierskie małe E	WLKP	-1	CP_Non-host	10.8667	18	0	3
44568Kierskie małe brzeg	WLKP	-1	CU_Non-host	11.1667	18	0	1
44569Sobota cmentarz E	WLKP	0	CP_Non-host	9.33333	19	0	1
44569Sobota cmentarz NE	WLKP	0	CU_Non-host	9.58333	19	0	1
44569Sobota las E	WLKP	0	CP_Non-host	9.83333	19	0	2
44569Sobota Samica most	WLKP	0	CU_Non-host	10.1667	19	0	2
44569Sobota Samica las E	WLKP	0	CP_Non-host	10.4167	19	0	3
44569Sobota Rokietnica brzeg	WLKP	0	CU_Non-host	10.6667	19	0	2
44569Rokietnica aleja 200	WLKP	0	CP_Non-host	10.9167	19	0	2
44569Sobota las W	WLKP	0	CU_Non-host	11.1667	19	0	2
44569Sobota las W ambona	WLKP	0	CP_Non-host	11.4167	19	0	1
44569Sobota Samica chabzie	WLKP	0	CU_Non-host	11.6667	19	0	5
44569Samica olchy W	WLKP	0	CP_Non-host	11.9167	19	0	3
44584Zlotkowo cmentarz N	WLKP	-1	CP_Non-host	9	34	0	2
44584Zlotkowo cmentarz S	WLKP	-1	CU_Non-host	9.2	34	1	0
44584Ggogulcowa 200	WLKP	-1	CP_Non-host	9.41667	34	0	3
44584Gogulcowa 400	WLKP	-1	CU_Non-host	9.66667	34	1	3
44595Sedziny NE	WLKP	3	CU_Non-host	12.5833	45	0	1
44595Grzebienisko NE	WLKP	3	CU_Non-host	12.0667	45	0	1
44594Antonin most SE	WLKP	5	CP_Non-host	10.6667	44	0	1
44594Antonin SW	WLKP	5	CU_Non-host	10.9167	44	0	1
44594Jaryszki PKP	WLKP	5	CU_Non-host	10.4167	44	0	1
44594Jaryszki POD	WLKP	5	CP_Non-host	10.1667	44	0	1
44594Krzesiny	WLKP	4	CP_Non-host	9.5	44	0	3
44594Krzesiny E	WLKP	4	CU_Non-host	9.75	44	0	2
44570Zlotkowo boisko N	WLKP	-1	CP_Non-host	11	20	0	1
44570Zlotkowo boisko S	WLKP	-1	CP_Non-host	11.5	20	0	1
44570Zlotkowo bagienko N	WLKP	-1	CU_Non-host	11.75	20	0	1
44570Zlotkowo stary sad	WLKP	-1	CP_Non-host	12	20	0	1
44570Zlotkowo plot	WLKP	-1	CU_Non-host	12.35	20	0	1
44570Zlotkowo brzeg pola	WLKP	-1	CP_Non-host	12.6667	20	0	3
44572Krecki Aleja 200 N	WLKP	-1	CP_Non-host	12	22	0	1
44572Krecko aleja 600	WLKP	-1	CU_Non-host	12.5	22	0	1
44572Krecko gosp	WLKP	-1	CU_Non-host	12.75	22	0	1
44576Pawlowice S11	WLKP	-1	CU_Non-host	9.91667	26	1	0
44576Pawlowice Samica N	WLKP	-1	CP_Non-host	10.1667	26	0	2
44576Pawlowice oczko	WLKP	-1	CU_Non-host	10.4167	26	1	1
44576Pawlowice Piaskowa 150	WLKP	-1	CP_Non-host	10.8667	26	1	2
44576Pawlowice Piaskowa 500	WLKP	-1	CP_Non-host	11.1333	26	0	2
44576Pawlowice Piaskowa 700	WLKP	-1	CU_Non-host	11.3667	26	0	1
44576Pawlowice lasek	WLKP	0	CP_Non-host	11.6667	26	0	1
44576Pawlowice lasek P	WLKP	0	CU_Non-host	11.8833	26	0	3
44577Koscian parking N	WLKP	0	CP_Non-host	9.16667	27	0	2
44577Koscian parking S	WLKP	0	CU_Non-host	9.5	27	0	1
44577Koscian parking W	WLKP	0	CP_Non-host	9.75	27	0	1
44593Morasko stawek W	WLKP	3	CP_Non-host	9.66667	43	0	4
44593Morasko UAM N	WLKP	3	CU_Non-host	9.9	43	0	4
44593Naramowice	WLKP	3	CP_Non-host	10.5	43	0	2
44593Naramowice E	WLKP	3	CU_Non-host	10.75	43	0	1
44602Zlotniki aleja W	WLKP	7	CU_Non-host	13.25	52	0	1
44602Kierskie E	WLKP	7	CU_Non-host	13.5	52	0	2
44602Kierskie - Zlotniki	WLKP	7	CU_Non-host	13.75	52	0	1

## Sheet: info1
Data for binomial model
id	id of site
region	region of study: WLKP (Wielkopolska), PODL (Podlasie)
temp	temperature (°C)
trial	four levels: CU_Host (cuckoo call exposed to host species), CP_Host (pigeon call exposed to host species), CU_Non-host (cuckoo call exposed to non-host species), and CP_Non-host (pigeon call exposed to non-host species)
hour	hour of day
dow	day of winter (first winter day is 21 december)
reac	reaction presence
back_sp	number of species in the background which did not react

## Sheet: data2
id	species	english.name	type	region	temp	trial	hour	dow	reac
44553Brzozów1	Pyrrhula_pyrrhula	Eurasian Bullfinch	Host	PODL	-2	CU	12.5833	3	0
44553Brzozów1	Garrulus_glandarius	Jay	Non-host	PODL	-2	CU	12.5833	3	0
44553Brzozów4	Carduelis_carduelis	Goldfinch	Host	PODL	-2	CP	13.5833	3	0
44553Brzozów4	Emberiza_citrinella	Yellowhammer	Host	PODL	-2	CP	13.5833	3	0
44553Brzozów4	Corvus_corax	Raven	Non-host	PODL	-2	CP	13.5833	3	0
44553Brzozów4	Accipiter_nisus	Sparrowhawk	Non-host	PODL	-2	CP	13.5833	3	0
44553Golice	Erithacus_rubecula	European Robin	Host	PODL	-3	CU	10.0833	3	1
44553Golice	Coccothraustes_coccothraustes	Hawfinch	Host	PODL	-3	CU	10.0833	3	0
44553Golice	Dendrocopos_major	Great Spotted Woodpecker	Non-host	PODL	-3	CU	10.0833	3	0
44553Golice1	Emberiza_citrinella	Yellowhammer	Host	PODL	-3	CP	10.3333	3	0
44553Golice2	Troglodytes_troglodytes	Wren	Host	PODL	-3	CU	10.5833	3	0
44553Golice2	Pica_pica	Magpie	Non-host	PODL	-3	CU	10.5833	3	0
44553Golice4	Parus_major	Great Tit	Non-host	PODL	-2	CP	11.5833	3	0
44553Krześlin1	Garrulus_glandarius	Jay	Non-host	PODL	-2	CU	11.9167	3	0
44553Krześlinek	Parus_major	Great Tit	Non-host	PODL	-2	CP	12.25	3	0
44553Krześlinek	Parus_caeruleus	Blue Tit	Non-host	PODL	-2	CP	12.25	3	0
44553Krześlinek	Corvus_corax	Raven	Non-host	PODL	-2	CP	12.25	3	0
44553Krześlinek	Dendrocopos_major	Great Spotted Woodpecker	Non-host	PODL	-2	CP	12.25	3	0
44553Krześlinek	Dryocopus_martius	Black woodpecker	Non-host	PODL	-2	CP	12.25	3	0
44553Krześlinek	Garrulus_glandarius	Jay	Non-host	PODL	-2	CP	12.25	3	0
44553Krześlinek	Sitta_europaea	Nuthatch	Non-host	PODL	-2	CP	12.25	3	0
44560Topórek	Parus_major	Great Tit	Non-host	PODL	2	CU	11	10	0
44560Topórek	Passer_montanus	Tree Sparrow	Non-host	PODL	2	CU	11	10	0
44563Borki S1	Emberiza_citrinella	Yellowhammer	Host	PODL	5	CP	14.6667	13	0
44563Borki S1	Turdus_pilaris	Fieldfare	Non-host	PODL	5	CP	14.6667	13	0
44563Borki S2	Troglodytes_troglodytes	Wren	Host	PODL	5	CU	14.9167	13	1
44563Borki S3	Garrulus_glandarius	Jay	Non-host	PODL	5	CP	15.25	13	0
44563Jagodnia1	Emberiza_citrinella	Yellowhammer	Host	PODL	5	CU	10.5833	13	0
44563Jagodnia1	Parus_major	Great Tit	Non-host	PODL	5	CU	10.5833	13	0
44563Jagodnia1	Corvus_corax	Raven	Non-host	PODL	5	CU	10.5833	13	0
44563Jagodnia1	Pica_pica	Magpie	Non-host	PODL	5	CU	10.5833	13	0
44563Jagodnia2	Corvus_corax	Raven	Non-host	PODL	5	CP	10.9167	13	0
44563Jagodnia3	Pyrrhula_pyrrhula	Eurasian Bullfinch	Host	PODL	5	CU	11.1667	13	0
44563Jagodnia3	Parus_caeruleus	Blue Tit	Non-host	PODL	5	CU	11.1667	13	0
44563Jagodnia4	Garrulus_glandarius	Jay	Non-host	PODL	5	CP	11.5	13	0
44563Jagodnia5	Turdus_merula	Blackbird	Host	PODL	5	CU	11.8333	13	1
44563Purzec2	Corvus_corax	Raven	Non-host	PODL	5	CP	12.4167	13	0
44563Purzec3	Carduelis_carduelis	Goldfinch	Host	PODL	5	CU	12.75	13	0
44563Purzec3	Parus_major	Great Tit	Non-host	PODL	5	CU	12.75	13	0
44563Purzec4	Carduelis_carduelis	Goldfinch	Host	PODL	5	CP	13	13	0
44563Purzec5	Dryocopus_martius	Black woodpecker	Non-host	PODL	5	CU	13.3333	13	0
44563Purzec6	Garrulus_glandarius	Jay	Non-host	PODL	5	CP	13.6667	13	0
44569Joachimów2	Turdus_pilaris	Fieldfare	Non-host	PODL	-1	CP	12.75	19	0
44569Stok2	Parus_caeruleus	Blue Tit	Non-host	PODL	0	CP	13.6667	19	0
44570Topórek1	Corvus_corax	Raven	Non-host	PODL	0	CP	10	20	0
44570Topórek2	Pyrrhula_pyrrhula	Eurasian Bullfinch	Host	PODL	0	CU	10.1667	20	0
44570Topórek3	Lanius_excubitor	Great Grey Shrike	Host	PODL	0	CP	10.4167	20	0
44570Topórek3	Garrulus_glandarius	Jay	Non-host	PODL	0	CP	10.4167	20	0
44570Topórek5	Troglodytes_troglodytes	Wren	Host	PODL	0	CP	10.9167	20	0
44570Topórek5	Parus_caeruleus	Blue Tit	Non-host	PODL	0	CP	10.9167	20	0
44570Topórek6	Carduelis_spinus	Siskin	Non-host	PODL	0	CU	11.1667	20	0
44570Topórek6	Dendrocopos_major	Great Spotted Woodpecker	Non-host	PODL	0	CU	11.1667	20	0
44570Żabokliki1	Emberiza_citrinella	Yellowhammer	Host	PODL	0	CP	11.5	20	0
44570Żabokliki1	Garrulus_glandarius	Jay	Non-host	PODL	0	CP	11.5	20	0
44570Żabokliki2	Parus_major	Great Tit	Non-host	PODL	0	CU	11.75	20	1
44570Żabokliki2	Carduelis_spinus	Siskin	Non-host	PODL	0	CU	11.75	20	0
44570Żabokliki4	Carduelis_spinus	Siskin	Non-host	PODL	0	CU	12.25	20	0
44570Żabokliki5	Dryocopus_martius	Black woodpecker	Non-host	PODL	0	CP	12.5833	20	0
44570Żabokliki5	Garrulus_glandarius	Jay	Non-host	PODL	0	CP	12.5833	20	0
44570Żabokliki5	Turdus_pilaris	Fieldfare	Non-host	PODL	0	CP	12.5833	20	0
44590Kopcie1	Parus_caeruleus	Blue Tit	Non-host	PODL	1	CP	12.1667	40	0
44590Kopcie1	Garrulus_glandarius	Jay	Non-host	PODL	1	CP	12.1667	40	0
44590Przygody1	Pyrrhula_pyrrhula	Eurasian Bullfinch	Host	PODL	1	CP	13.25	40	0
44590Przygody2	Emberiza_citrinella	Yellowhammer	Host	PODL	1	CU	13.5	40	0
44590StrzałaKol1	Carduelis_spinus	Siskin	Non-host	PODL	1	CU	10.6667	40	0
44590StrzałaKol1	Parus_palustris	Marsh Tit	Non-host	PODL	1	CU	10.6667	40	0
44590StrzałaKol2	Pyrrhula_pyrrhula	Eurasian Bullfinch	Host	PODL	1	CP	10.9167	40	0
44590StrzałaKol2	Corvus_corax	Raven	Non-host	PODL	1	CP	10.9167	40	0
44590StrzałaKol3	Aegithalos_caudatus	Long-tailed Tit	Non-host	PODL	1	CU	11.0833	40	1
44590StrzałaKol3	Troglodytes_troglodytes	Wren	Host	PODL	1	CU	11.0833	40	1
44590StrzałaKol3	Garrulus_glandarius	Jay	Non-host	PODL	1	CU	11.0833	40	0
44590StrzałaKol3	Parus_palustris	Marsh Tit	Non-host	PODL	1	CU	11.0833	40	0
44590StrzałaKol4	Parus_major	Great Tit	Non-host	PODL	1	CP	11.3333	40	0
44590StrzałaKol4	Pica_pica	Magpie	Non-host	PODL	1	CP	11.3333	40	0
44590StrzałaKol4	Phasianus_colchicus	Pheasant	Non-host	PODL	1	CP	11.3333	40	0
44590StrzałaKol5	Troglodytes_troglodytes	Wren	Host	PODL	1	CP	11.5833	40	1
44590StrzałaKol5	Corvus_corax	Raven	Non-host	PODL	1	CP	11.5833	40	0
44590WolaSuchożebrska2	Corvus_corax	Raven	Non-host	PODL	1	CU	13	40	0
44590WolaSuchożebrska2	Pica_pica	Magpie	Non-host	PODL	1	CU	13	40	0
44590WolaSuchożebrska3	Pyrrhula_pyrrhula	Eurasian Bullfinch	Host	PODL	1	CP	13.75	40	0
44590WolaSuchożebrska4	Pica_pica	Magpie	Non-host	PODL	1	CU	14.1667	40	0
44602StawySiedlce10	Aegithalos_caudatus	Long-tailed Tit	Non-host	PODL	7	CP	12.5833	52	0
44602StawySiedlce10	Parus_major	Great Tit	Non-host	PODL	7	CP	12.5833	52	0
44602StawySiedlce10	Parus_caeruleus	Blue Tit	Non-host	PODL	7	CP	12.5833	52	0
44602StawySiedlce10	Corvus_corax	Raven	Non-host	PODL	7	CP	12.5833	52	0
44602StawySiedlce10	Parus_palustris	Marsh Tit	Non-host	PODL	7	CP	12.5833	52	0
44602StawySiedlce11	Parus_caeruleus	Blue Tit	Non-host	PODL	7	CU	12.8333	52	0
44602StawySiedlce12	Parus_caeruleus	Blue Tit	Non-host	PODL	7	CP	13.1667	52	0
44602StawySiedlce13	Corvus_corax	Raven	Non-host	PODL	7	CU	13.5833	52	0
44602StawySiedlce4	Turdus_merula	Blackbird	Host	PODL	7	CP	11.3333	52	0
44602StawySiedlce4	Parus_caeruleus	Blue Tit	Non-host	PODL	7	CP	11.3333	52	0
44602StawySiedlce4	Corvus_corax	Raven	Non-host	PODL	7	CP	11.3333	52	0
44602StawySiedlce5	Parus_caeruleus	Blue Tit	Non-host	PODL	7	CU	11.5833	52	0
44602StawySiedlce6	Turdus_merula	Blackbird	Host	PODL	7	CP	11.75	52	0
44602StawySiedlce6	Aegithalos_caudatus	Long-tailed Tit	Non-host	PODL	7	CP	11.75	52	0
44602StawySiedlce6	Parus_major	Great Tit	Non-host	PODL	7	CP	11.75	52	0
44602StawySiedlce6	Parus_caeruleus	Blue Tit	Non-host	PODL	7	CP	11.75	52	0
44602StawySiedlce6	Garrulus_glandarius	Jay	Non-host	PODL	7	CP	11.75	52	0
44602StawySiedlce6	Parus_palustris	Marsh Tit	Non-host	PODL	7	CP	11.75	52	0
44602StawySiedlce7	Parus_caeruleus	Blue Tit	Non-host	PODL	7	CP	12	52	0
44602StawySiedlce8	Aegithalos_caudatus	Long-tailed Tit	Non-host	PODL	7	CU	12.1667	52	0
44602StawySiedlce8	Parus_caeruleus	Blue Tit	Non-host	PODL	7	CU	12.1667	52	0
44602StawySiedlce9	Troglodytes_troglodytes	Wren	Host	PODL	7	CU	12.4167	52	1
44602StawySiedlce9	Parus_major	Great Tit	Non-host	PODL	7	CU	12.4167	52	0
44604Błogoszcz1	Carduelis_chloris	Greenfinch	Host	PODL	3	CU	13.25	54	0
44604Klimonty3	Parus_caeruleus	Blue Tit	Non-host	PODL	3	CU	15.4167	54	1
44604Krzymosze2	Dendrocopos_major	Great Spotted Woodpecker	Non-host	PODL	3	CP	14.0833	54	0
44604Leśniczówka2	Dendrocopos_medius	Middle Spotted Woodpecker	Non-host	PODL	3	CP	14.5833	54	0
44606Czepielin1	Fringilla_coelebs	Chaffinch	Host	PODL	6	CU	9	56	0
44606Czepielin1	Parus_major	Great Tit	Non-host	PODL	6	CU	9	56	0
44606Czołomyje1	Dendrocopos_major	Great Spotted Woodpecker	Non-host	PODL	6	CU	9.58333	56	0
44606Mordy1	Pyrrhula_pyrrhula	Eurasian Bullfinch	Host	PODL	6	CU	10.1667	56	0
44606Mordy2	Corvus_corax	Raven	Non-host	PODL	6	CP	10.4167	56	0
44606Sosenki3	Emberiza_citrinella	Yellowhammer	Host	PODL	6	CU	11.25	56	0
44606Sosenki3	Parus_major	Great Tit	Non-host	PODL	6	CU	11.25	56	0
44606Sosenki4	Emberiza_citrinella	Yellowhammer	Host	PODL	6	CP	11.5	56	0
44606Sosenki4	Aegithalos_caudatus	Long-tailed Tit	Non-host	PODL	6	CP	11.5	56	0
44551Jaryszki N	Fringilla_coelebs	Chaffinch	Host	WLKP	-12	CU	10.4167	1	0
44551Jaryszki N	Turdus_merula	Blackbird	Host	WLKP	-12	CU	10.4167	1	0
44551Jaryszki N	Dendrocopos_minor	Lesser Spotted Woodpecker	Non-host	WLKP	-12	CU	10.4167	1	0
44551Jaryszki N	Turdus_pilaris	Fieldfare	Non-host	WLKP	-12	CU	10.4167	1	0
44551Jaryszki S	Pyrrhula_pyrrhula	Eurasian Bullfinch	Host	WLKP	-12	CP	10.1667	1	0
44551Jaryszki S	Turdus_merula	Blackbird	Host	WLKP	-12	CP	10.1667	1	0
44551Jaryszki S	Corvus_corax	Raven	Non-host	WLKP	-12	CP	10.1667	1	0
44551Krzesiny	Sylvia_atricapilla	Blackcap	Host	WLKP	-12	CU	9.5	1	1
44551Krzesiny	Parus_major	Great Tit	Non-host	WLKP	-12	CU	9.5	1	0
44551Krzesiny	Parus_caeruleus	Blue Tit	Non-host	WLKP	-12	CU	9.5	1	0
44551Krzesiny	Dendrocopos_major	Great Spotted Woodpecker	Non-host	WLKP	-12	CU	9.5	1	0
44551Krzesiny	Pica_pica	Magpie	Non-host	WLKP	-12	CU	9.5	1	0
44552Antonin	Turdus_merula	Blackbird	Host	WLKP	-2	CU	10.1667	2	1
44552Antonin	Parus_major	Great Tit	Non-host	WLKP	-2	CU	10.1667	2	0
44552Antonin	Parus_caeruleus	Blue Tit	Non-host	WLKP	-2	CU	10.1667	2	0
44552Antonin	Carduelis_spinus	Siskin	Non-host	WLKP	-2	CU	10.1667	2	0
44552Antonin N	Panurus_biarmicus	Bearded Reedling	Non-host	WLKP	-2	CU	10.4167	2	1
44552Antonin N	Emberiza_schoeniclus	Reed Bunting	Host	WLKP	-2	CU	10.4167	2	0
44552Antonin N	Parus_major	Great Tit	Non-host	WLKP	-2	CU	10.4167	2	0
44553Sedziny	Troglodytes_troglodytes	Wren	Host	WLKP	-2	CU	13.25	3	1
44553Sedziny	Fringilla_coelebs	Chaffinch	Host	WLKP	-2	CU	13.25	3	0
44553Sedziny	Parus_caeruleus	Blue Tit	Non-host	WLKP	-2	CU	13.25	3	0
44553Sedziny S	Saxicola_torquatus	Stonechat	Host	WLKP	-2	CP	13.45	3	0
44553Turkowo	Coccothraustes_coccothraustes	Hawfinch	Host	WLKP	-3	CU	11.6667	3	0
44553Turkowo most	Erithacus_rubecula	European Robin	Host	WLKP	-3	CU	12.1667	3	1
44553Turkowo most	Parus_major	Great Tit	Non-host	WLKP	-3	CU	12.1667	3	1
44553Turkowo most	Passer_montanus	Tree Sparrow	Non-host	WLKP	-3	CU	12.1667	3	1
44553Turkowo most	Turdus_merula	Blackbird	Host	WLKP	-3	CU	12.1667	3	0
44553Turkowo most	Streptopelia_decaocto	Collared Dove	Non-host	WLKP	-3	CU	12.1667	3	0
44553WK 41	Corvus_corax	Raven	Non-host	WLKP	-3	CP	12.8333	3	0
44553WK23 Lasek	Parus_caeruleus	Blue Tit	Non-host	WLKP	-3	CU	12.6167	3	0
44553WK41 S	Accipiter_gentilis	Goshawk	Non-host	WLKP	-3	CU	13	3	1
44553WK41 S	Turdus_merula	Blackbird	Host	WLKP	-3	CU	13	3	0
44554Grzybowe S	Pyrrhula_pyrrhula	Eurasian Bullfinch	Host	WLKP	0	CU	12.6333	4	0
44554Grzybowe S	Parus_caeruleus	Blue Tit	Non-host	WLKP	0	CU	12.6333	4	0
44554Grzybowe S	Carduelis_spinus	Siskin	Non-host	WLKP	0	CU	12.6333	4	0
44554Grzybowe tama	Parus_major	Great Tit	Non-host	WLKP	-1	CU	12.1667	4	0
44554Grzybowe tama	Parus_caeruleus	Blue Tit	Non-host	WLKP	-1	CU	12.1667	4	0
44554Grzybowe tama	Garrulus_glandarius	Jay	Non-host	WLKP	-1	CU	12.1667	4	0
44554Grzybowe tama	Turdus_pilaris	Fieldfare	Non-host	WLKP	-1	CU	12.1667	4	0
44554Grzybowe tor	Parus_major	Great Tit	Non-host	WLKP	-1	CP	12.4167	4	0
44557Jastrowska 200	Turdus_merula	Blackbird	Host	WLKP	-8	CU	11.3333	7	1
44557Jastrowska 200	Parus_major	Great Tit	Non-host	WLKP	-8	CU	11.3333	7	0
44557Jastrowska 450	Dendrocopos_medius	Middle Spotted Woodpecker	Non-host	WLKP	-8	CU	11.55	7	0
44557Jastrowska 800	Turdus_merula	Blackbird	Host	WLKP	-7	CP	11.9167	7	0
44557Jastrowska 800	Parus_caeruleus	Blue Tit	Non-host	WLKP	-7	CP	11.9167	7	0
44557Walecka-Jastrowska	Emberiza_citrinella	Yellowhammer	Host	WLKP	-8	CP	10.8333	7	0
44557Walecka-Jastrowska	Parus_major	Great Tit	Non-host	WLKP	-8	CP	10.8333	7	0
44557Zlotniki dzialki 250	Pyrrhula_pyrrhula	Eurasian Bullfinch	Host	WLKP	-8	CP	10.1167	7	0
44557Zlotniki dzialki 500	Parus_caeruleus	Blue Tit	Non-host	WLKP	-8	CU	10.3333	7	0
44557Zlotniki Kiekrz	Turdus_viscivorus	Mistle Thrush	Non-host	WLKP	-8	CU	10.5833	7	0
44557Zlotniki UP	Garrulus_glandarius	Jay	Non-host	WLKP	-9	CP	9.16667	7	0
44557Zlotniki UP 300	Turdus_merula	Blackbird	Host	WLKP	-9	CP	9.46667	7	0
44557Zlotniki zialki W	Picus_viridis	Green Woodpecker	Non-host	WLKP	-8	CP	9.91667	7	0
44558Jez Umult	Botaurus_stellaris	Bittern	Non-host	WLKP	-4	CU	12.1667	8	0
44558Jez Umult	Pica_pica	Magpie	Non-host	WLKP	-4	CU	12.1667	8	0
44558Jez Umult	Picus_viridis	Green Woodpecker	Non-host	WLKP	-4	CU	12.1667	8	0
44558Lewandowskiego	Carduelis_carduelis	Goldfinch	Host	WLKP	-4	CP	10.6667	8	0
44558Lewandowskiego	Turdus_merula	Blackbird	Host	WLKP	-4	CP	10.6667	8	0
44558Lewandowskiego	Carduelis_spinus	Siskin	Non-host	WLKP	-4	CP	10.6667	8	0
44558Lewandowskiego E	Parus_major	Great Tit	Non-host	WLKP	-4	CP	10.8667	8	0
44558Morasko 100 N	Parus_caeruleus	Blue Tit	Non-host	WLKP	-4	CP	9.91667	8	0
44558Morasko 100 N	Corvus_corax	Raven	Non-host	WLKP	-4	CP	9.91667	8	0
44558Morasko 100 N	Parus_palustris	Marsh Tit	Non-host	WLKP	-4	CP	9.91667	8	0
44558Morasko 200 S	Sitta_europaea	Nuthatch	Non-host	WLKP	-4	CP	9.63333	8	0
44558Morasko 200 W	Parus_caeruleus	Blue Tit	Non-host	WLKP	-4	CP	11.6667	8	0
44558Morasko 200 W	Turdus_viscivorus	Mistle Thrush	Non-host	WLKP	-4	CP	11.6667	8	0
44558Morasko 600 S	Corvus_corax	Raven	Non-host	WLKP	-4	CU	9.33333	8	0
44558Morasko 600 S	Dendrocopos_major	Great Spotted Woodpecker	Non-host	WLKP	-4	CU	9.33333	8	0
44558Morasko krater	Sitta_europaea	Nuthatch	Non-host	WLKP	-4	CP	10.1333	8	1
44558Morasko krater	Parus_caeruleus	Blue Tit	Non-host	WLKP	-4	CP	10.1333	8	0
44558Morasko krater	Corvus_corax	Raven	Non-host	WLKP	-4	CP	10.1333	8	0
44558Morasko krater	Dendrocopos_major	Great Spotted Woodpecker	Non-host	WLKP	-4	CP	10.1333	8	0
44558Morasko NE	Fringilla_coelebs	Chaffinch	Host	WLKP	-4	CP	10.3333	8	0
44558Morasko NE	Parus_major	Great Tit	Non-host	WLKP	-4	CP	10.3333	8	0
44558Morasko NE	Dendrocopos_major	Great Spotted Woodpecker	Non-host	WLKP	-4	CP	10.3333	8	0
44558Morasko olchy	Accipiter_nisus	Sparrowhawk	Non-host	WLKP	-4	CU	11.1667	8	1
44558Morasko olchy	Carduelis_spinus	Siskin	Non-host	WLKP	-4	CU	11.1667	8	0
44558Morasko olchy	Dendrocopos_minor	Lesser Spotted Woodpecker	Non-host	WLKP	-4	CU	11.1667	8	0
44558Morasko olchy	Garrulus_glandarius	Jay	Non-host	WLKP	-4	CU	11.1667	8	0
44558Morasko olchy E	Garrulus_glandarius	Jay	Non-host	WLKP	-4	CU	11.4167	8	1
44558Morasko olchy E	Parus_major	Great Tit	Non-host	WLKP	-4	CU	11.4167	8	0
44558Morasko zadrz kon	Garrulus_glandarius	Jay	Non-host	WLKP	-4	CU	12.4167	8	0
44559Strzeszynej jez 300 E	Erithacus_rubecula	European Robin	Host	WLKP	0	CU	10.8	9	1
44559Strzeszynej jez 300 E	Troglodytes_troglodytes	Wren	Host	WLKP	0	CU	10.8	9	1
44559Strzeszynej jez 300 E	Parus_major	Great Tit	Non-host	WLKP	0	CU	10.8	9	0
44559Strzeszynej jez 300 E	Garrulus_glandarius	Jay	Non-host	WLKP	0	CU	10.8	9	0
44559Strzeszynek 300 W	Parus_major	Great Tit	Non-host	WLKP	0	CP	11.6667	9	0
44559Strzeszynek 400W	Certhia_familiaris	Tree-Creeper	Non-host	WLKP	0	CU	11	9	0
44559Strzeszynek 400W	Parus_caeruleus	Blue Tit	Non-host	WLKP	0	CU	11	9	0
44559Strzeszynek 400W	Dendrocopos_major	Great Spotted Woodpecker	Non-host	WLKP	0	CU	11	9	0
44559Strzeszynek 400W	Dendrocopos_minor	Lesser Spotted Woodpecker	Non-host	WLKP	0	CU	11	9	0
44559Strzeszynek 400W	Garrulus_glandarius	Jay	Non-host	WLKP	0	CU	11	9	0
44559Strzeszynek 400W	Sitta_europaea	Nuthatch	Non-host	WLKP	0	CU	11	9	0
44559Strzeszynek jez 200 NE	Fringilla_coelebs	Chaffinch	Host	WLKP	0	CP	10.5833	9	0
44559Strzeszynek jez 200 NE	Corvus_corax	Raven	Non-host	WLKP	0	CP	10.5833	9	0
44559Strzeszynek jez 200 NE	Dryocopus_martius	Black woodpecker	Non-host	WLKP	0	CP	10.5833	9	0
44559Strzeszynek jez 200 NE	Garrulus_glandarius	Jay	Non-host	WLKP	0	CP	10.5833	9	0
44559Strzeszynek jez 200 NE	Turdus_viscivorus	Mistle Thrush	Non-host	WLKP	0	CP	10.5833	9	0
44559Strzeszynek molo	Parus_caeruleus	Blue Tit	Non-host	WLKP	0	CU	10.3333	9	0
44559Strzeszynek molo	Dendrocopos_minor	Lesser Spotted Woodpecker	Non-host	WLKP	0	CU	10.3333	9	0
44559Strzeszynek molo	Garrulus_glandarius	Jay	Non-host	WLKP	0	CU	10.3333	9	0
44559Strzeszynek morsi	Certhia_familiaris	Tree-Creeper	Non-host	WLKP	0	CP	11.4333	9	0
44559Strzeszynek morsi	Dendrocopos_major	Great Spotted Woodpecker	Non-host	WLKP	0	CP	11.4333	9	0
44559Zlotniki UP aleja 300	Turdus_viscivorus	Mistle Thrush	Non-host	WLKP	1	CP	9.75	9	0
44559Zlotniki UP aleja 500	Parus_major	Great Tit	Non-host	WLKP	1	CU	9.5	9	0
44559Zlotniki UP aleja 500	Falco_columbarius	Merlin	Non-host	WLKP	1	CU	9.5	9	0
44559Zlotniki UP aleja 500	Garrulus_glandarius	Jay	Non-host	WLKP	1	CU	9.5	9	0
44560Rogalin park	Pyrrhula_pyrrhula	Eurasian Bullfinch	Host	WLKP	3	CU	11	10	0
44560Rogalin park	Certhia_brachydactyla	Short-toed Tree-Creeper	Non-host	WLKP	3	CU	11	10	0
44560Rogalin park S	Erithacus_rubecula	European Robin	Host	WLKP	3	CP	11.25	10	0
44560Rogalin park S	Sitta_europaea	Nuthatch	Non-host	WLKP	3	CP	11.25	10	0
44560Rogalinek 200 E	Corvus_corone	Hooded Crow	Non-host	WLKP	3	CP	10.4167	10	0
44560Rogalinek 200 E	Pica_pica	Magpie	Non-host	WLKP	3	CP	10.4167	10	0
44560Rogalinek kosciol	Troglodytes_troglodytes	Wren	Host	WLKP	3	CU	10.1667	10	1
44560Rogalinek kosciol	Parus_caeruleus	Blue Tit	Non-host	WLKP	3	CU	10.1667	10	0
44560Rogalinek kosciol	Pica_pica	Magpie	Non-host	WLKP	3	CU	10.1667	10	0
44560Rogalinek Warta S	Corvus_corone	Hooded Crow	Non-host	WLKP	3	CP	9.91667	10	0
44560Rogalinek Warta S	Pica_pica	Magpie	Non-host	WLKP	3	CP	9.91667	10	0
44560Rogalinek Warta wies	Anas_platyrhynchos	Mallard	Non-host	WLKP	3	CU	9.66667	10	0
44560Rogalinek Warta wies	Pica_pica	Magpie	Non-host	WLKP	3	CU	9.66667	10	0
44561Krajkowo rez	Buteo_buteo	Buzzard	Non-host	WLKP	10	CU	10.0333	11	0
44561Krajkowo rez	Corvus_corax	Raven	Non-host	WLKP	10	CU	10.0333	11	0
44561Krajkowo rez	Sitta_europaea	Nuthatch	Non-host	WLKP	10	CU	10.0333	11	0
44561Krajkowo rez W	Parus_major	Great Tit	Non-host	WLKP	10	CP	10.3333	11	0
44561Krajkowo S	Corvus_corax	Raven	Non-host	WLKP	10	CP	9.66667	11	0
44561Krajkowo S	Parus_ater	Coal Tit	Non-host	WLKP	10	CP	9.66667	11	0
44561Krajkowo S	Sitta_europaea	Nuthatch	Non-host	WLKP	10	CP	9.66667	11	0
44563Zlotkowo dzi las	Dendrocopos_major	Great Spotted Woodpecker	Non-host	WLKP	7	CP	10.0833	13	0
44563Zlotkowo dzi las E	Erithacus_rubecula	European Robin	Host	WLKP	7	CP	10.3333	13	1
44563Zlotkowo dzi las E	Turdus_merula	Blackbird	Host	WLKP	7	CP	10.3333	13	0
44563Zlotkowo dzi las E	Parus_major	Great Tit	Non-host	WLKP	7	CP	10.3333	13	0
44563Zlotkowo dzi las E	Dendrocopos_major	Great Spotted Woodpecker	Non-host	WLKP	7	CP	10.3333	13	0
44565Strzeszyn_jastrowskabag	Troglodytes_troglodytes	Wren	Host	WLKP	6	CU	10	15	1
44565Strzeszyn_jastrowskabag	Garrulus_glandarius	Jay	Non-host	WLKP	6	CU	10	15	0
44565Strzeszyn_jastrowskabag	Pica_pica	Magpie	Non-host	WLKP	6	CU	10	15	0
44565StrzeszynJastr300M	Emberiza_citrinella	Yellowhammer	Host	WLKP	6	CP	10.25	15	0
44565StrzeszynJastr300M	Fringilla_coelebs	Chaffinch	Host	WLKP	6	CP	10.25	15	0
44565StrzeszynJastr300M	Turdus_viscivorus	Mistle Thrush	Non-host	WLKP	6	CP	10.25	15	0
44565StrzeszynJastrZadrz	Parus_caeruleus	Blue Tit	Non-host	WLKP	6	CU	10.5	15	1
44565StrzeszynJastrZadrz	Emberiza_citrinella	Yellowhammer	Host	WLKP	6	CU	10.5	15	0
44565StrzeszynJastrZadrz	Carduelis_cannabina	Linnet	Host	WLKP	6	CU	10.5	15	0
44565StrzeszynJastrZadrz	Turdus_merula	Blackbird	Host	WLKP	6	CU	10.5	15	0
44565StrzeszynJastrZadrz	Parus_major	Great Tit	Non-host	WLKP	6	CU	10.5	15	0
44565StrzeszynWiadukt	Carduelis_cannabina	Linnet	Host	WLKP	6	CP	10.75	15	0
44565StrzeszynWiadukt	Turdus_merula	Blackbird	Host	WLKP	6	CP	10.75	15	0
44565StrzeszynWiadukt	Turdus_pilaris	Fieldfare	Non-host	WLKP	6	CP	10.75	15	0
44568Kiekrz brzeg lasu	Parus_caeruleus	Blue Tit	Non-host	WLKP	-1	CU	10.6667	18	1
44568Kiekrz brzeg lasu	Erithacus_rubecula	European Robin	Host	WLKP	-1	CU	10.6667	18	1
44568Kiekrz brzeg lasu	Parus_major	Great Tit	Non-host	WLKP	-1	CU	10.6667	18	0
44568Kiekrz brzeg lasu	Sitta_europaea	Nuthatch	Non-host	WLKP	-1	CU	10.6667	18	0
44568Kiekrz N	Turdus_merula	Blackbird	Host	WLKP	-1	CP	9.5	18	0
44568Kiekrz N	Parus_major	Great Tit	Non-host	WLKP	-1	CP	9.5	18	0
44568Kiekrz N	Parus_caeruleus	Blue Tit	Non-host	WLKP	-1	CP	9.5	18	0
44568Kiekrz N	Corvus_corax	Raven	Non-host	WLKP	-1	CP	9.5	18	0
44568Kiekrz tor 100 E	Fringilla_coelebs	Chaffinch	Host	WLKP	-1	CU	10.0833	18	0
44568Kiekrz tor 100 E	Parus_major	Great Tit	Non-host	WLKP	-1	CU	10.0833	18	0
44568Kiekrz tor 100 E	Parus_caeruleus	Blue Tit	Non-host	WLKP	-1	CU	10.0833	18	0
44568Kiekrz tor W	Fringilla_coelebs	Chaffinch	Host	WLKP	-1	CP	9.83333	18	0
44568Kiekrz tor W	Parus_caeruleus	Blue Tit	Non-host	WLKP	-1	CP	9.83333	18	0
44568Kiekrz tor W	Buteo_buteo	Buzzard	Non-host	WLKP	-1	CP	9.83333	18	0
44568Kiekrz tor W	Garrulus_glandarius	Jay	Non-host	WLKP	-1	CP	9.83333	18	0
44568Kiekrz tory	Parus_caeruleus	Blue Tit	Non-host	WLKP	-1	CU	9.58333	18	1
44568Kiekrz tory	Turdus_merula	Blackbird	Host	WLKP	-1	CU	9.58333	18	1
44568Kiekrz tory	Coccothraustes_coccothraustes	Hawfinch	Host	WLKP	-1	CU	9.58333	18	0
44568Kiekrz tory	Fringilla_coelebs	Chaffinch	Host	WLKP	-1	CU	9.58333	18	0
44568Kiekrz tory	Parus_major	Great Tit	Non-host	WLKP	-1	CU	9.58333	18	0
44568Kierskie małe brzeg	Fringilla_coelebs	Chaffinch	Host	WLKP	-1	CU	11.1667	18	0
44568Kierskie małe brzeg	Parus_major	Great Tit	Non-host	WLKP	-1	CU	11.1667	18	0
44568Kierskie małe E	Fringilla_coelebs	Chaffinch	Host	WLKP	-1	CP	10.8667	18	0
44568Kierskie małe E	Parus_major	Great Tit	Non-host	WLKP	-1	CP	10.8667	18	0
44568Kierskie małe E	Garrulus_glandarius	Jay	Non-host	WLKP	-1	CP	10.8667	18	0
44568Kierskie małe E	Pica_pica	Magpie	Non-host	WLKP	-1	CP	10.8667	18	0
44568Kikrz E 300	Parus_major	Great Tit	Non-host	WLKP	-1	CP	10.3333	18	0
44569Rokietnica aleja 200	Turdus_merula	Blackbird	Host	WLKP	0	CP	10.9167	19	0
44569Rokietnica aleja 200	Parus_major	Great Tit	Non-host	WLKP	0	CP	10.9167	19	0
44569Rokietnica aleja 200	Turdus_pilaris	Fieldfare	Non-host	WLKP	0	CP	10.9167	19	0
44569Samica olchy W	Parus_major	Great Tit	Non-host	WLKP	0	CP	11.9167	19	0
44569Samica olchy W	Dendrocopos_major	Great Spotted Woodpecker	Non-host	WLKP	0	CP	11.9167	19	0
44569Samica olchy W	Parus_palustris	Marsh Tit	Non-host	WLKP	0	CP	11.9167	19	0
44569Sobota cmentarz E	Dendrocopos_major	Great Spotted Woodpecker	Non-host	WLKP	0	CP	9.33333	19	0
44569Sobota cmentarz NE	Dendrocopos_major	Great Spotted Woodpecker	Non-host	WLKP	0	CU	9.58333	19	0
44569Sobota las E	Garrulus_glandarius	Jay	Non-host	WLKP	0	CP	9.83333	19	0
44569Sobota las E	Sitta_europaea	Nuthatch	Non-host	WLKP	0	CP	9.83333	19	0
44569Sobota las W	Emberiza_citrinella	Yellowhammer	Host	WLKP	0	CU	11.1667	19	0
44569Sobota las W	Dendrocopos_major	Great Spotted Woodpecker	Non-host	WLKP	0	CU	11.1667	19	0
44569Sobota las W	Parus_ater	Coal Tit	Non-host	WLKP	0	CU	11.1667	19	0
44569Sobota las W ambona	Dryocopus_martius	Black woodpecker	Non-host	WLKP	0	CP	11.4167	19	0
44569Sobota Rokietnica brzeg	Parus_major	Great Tit	Non-host	WLKP	0	CU	10.6667	19	0
44569Sobota Rokietnica brzeg	Parus_caeruleus	Blue Tit	Non-host	WLKP	0	CU	10.6667	19	0
44569Sobota Samica chabzie	Parus_major	Great Tit	Non-host	WLKP	0	CU	11.6667	19	0
44569Sobota Samica chabzie	Parus_caeruleus	Blue Tit	Non-host	WLKP	0	CU	11.6667	19	0
44569Sobota Samica chabzie	Corvus_corax	Raven	Non-host	WLKP	0	CU	11.6667	19	0
44569Sobota Samica chabzie	Dendrocopos_major	Great Spotted Woodpecker	Non-host	WLKP	0	CU	11.6667	19	0
44569Sobota Samica chabzie	Parus_palustris	Marsh Tit	Non-host	WLKP	0	CU	11.6667	19	0
44569Sobota Samica las E	Regulus_regulus	Goldcrest	Host	WLKP	0	CP	10.4167	19	0
44569Sobota Samica las E	Corvus_corax	Raven	Non-host	WLKP	0	CP	10.4167	19	0
44569Sobota Samica las E	Dendrocopos_major	Great Spotted Woodpecker	Non-host	WLKP	0	CP	10.4167	19	0
44569Sobota Samica las E	Parus_cristatus	Crested Tit	Non-host	WLKP	0	CP	10.4167	19	0
44569Sobota Samica most	Pyrrhula_pyrrhula	Eurasian Bullfinch	Host	WLKP	0	CU	10.1667	19	0
44569Sobota Samica most	Regulus_regulus	Goldcrest	Host	WLKP	0	CU	10.1667	19	0
44569Sobota Samica most	Dendrocopos_major	Great Spotted Woodpecker	Non-host	WLKP	0	CU	10.1667	19	0
44569Sobota Samica most	Sitta_europaea	Nuthatch	Non-host	WLKP	0	CU	10.1667	19	0
44570Zlotkowo bagienko N	Garrulus_glandarius	Jay	Non-host	WLKP	-1	CU	11.75	20	0
44570Zlotkowo boisko N	Garrulus_glandarius	Jay	Non-host	WLKP	-1	CP	11	20	0
44570Zlotkowo boisko S	Dendrocopos_major	Great Spotted Woodpecker	Non-host	WLKP	-1	CP	11.5	20	0
44570Zlotkowo boiskoo E	Regulus_regulus	Goldcrest	Host	WLKP	-1	CU	11.25	20	0
44570Zlotkowo brzeg pola	Parus_major	Great Tit	Non-host	WLKP	-1	CP	12.6667	20	0
44570Zlotkowo brzeg pola	Certhia_brachydactyla	Short-toed Tree-Creeper	Non-host	WLKP	-1	CP	12.6667	20	0
44570Zlotkowo brzeg pola	Parus_cristatus	Crested Tit	Non-host	WLKP	-1	CP	12.6667	20	0
44570Zlotkowo plot	Garrulus_glandarius	Jay	Non-host	WLKP	-1	CU	12.35	20	0
44570Zlotkowo stary sad	Buteo_buteo	Buzzard	Non-host	WLKP	-1	CP	12	20	0
44572Krecki Aleja 200 N	Sitta_europaea	Nuthatch	Non-host	WLKP	-1	CP	12	22	0
44572Krecko aleja 400	Fringilla_coelebs	Chaffinch	Host	WLKP	-1	CP	12.25	22	0
44572Krecko aleja 600	Dendrocopos_major	Great Spotted Woodpecker	Non-host	WLKP	-1	CU	12.5	22	0
44572Krecko gosp	Erithacus_rubecula	European Robin	Host	WLKP	-1	CU	12.75	22	1
44572Krecko gosp	Parus_major	Great Tit	Non-host	WLKP	-1	CU	12.75	22	0
44576Pawlowice lasek	Buteo_buteo	Buzzard	Non-host	WLKP	0	CP	11.6667	26	0
44576Pawlowice lasek P	Dendrocopos_major	Great Spotted Woodpecker	Non-host	WLKP	0	CU	11.8833	26	0
44576Pawlowice lasek P	Haliaeetus_albicilla	White-tailed Eagle	Non-host	WLKP	0	CU	11.8833	26	0
44576Pawlowice lasek P	Pica_pica	Magpie	Non-host	WLKP	0	CU	11.8833	26	0
44576Pawlowice oczko	Parus_caeruleus	Blue Tit	Non-host	WLKP	-1	CU	10.4167	26	1
44576Pawlowice oczko	Parus_major	Great Tit	Non-host	WLKP	-1	CU	10.4167	26	0
44576Pawlowice Piaskowa 150	Garrulus_glandarius	Jay	Non-host	WLKP	-1	CP	10.8667	26	1
44576Pawlowice Piaskowa 150	Emberiza_citrinella	Yellowhammer	Host	WLKP	-1	CP	10.8667	26	0
44576Pawlowice Piaskowa 150	Parus_major	Great Tit	Non-host	WLKP	-1	CP	10.8667	26	0
44576Pawlowice piaskowa 300	Emberiza_citrinella	Yellowhammer	Host	WLKP	-1	CU	10.6667	26	0
44576Pawlowice piaskowa 300	Fringilla_coelebs	Chaffinch	Host	WLKP	-1	CU	10.6667	26	0
44576Pawlowice piaskowa 300	Turdus_merula	Blackbird	Host	WLKP	-1	CU	10.6667	26	0
44576Pawlowice Piaskowa 500	Garrulus_glandarius	Jay	Non-host	WLKP	-1	CP	11.1333	26	0
44576Pawlowice Piaskowa 500	Turdus_pilaris	Fieldfare	Non-host	WLKP	-1	CP	11.1333	26	0
44576Pawlowice Piaskowa 700	Corvus_corax	Raven	Non-host	WLKP	-1	CU	11.3667	26	0
44576Pawlowice S11	Galerida_cristata	Crested Lark	Non-host	WLKP	-1	CU	9.91667	26	1
44576Pawlowice S11	Emberiza_citrinella	Yellowhammer	Host	WLKP	-1	CU	9.91667	26	0
44576Pawlowice Samica N	Parus_major	Great Tit	Non-host	WLKP	-1	CP	10.1667	26	0
44576Pawlowice Samica N	Parus_caeruleus	Blue Tit	Non-host	WLKP	-1	CP	10.1667	26	0
44577Koscian parking N	Miliaria_calandra	Corn Bunting	Non-host	WLKP	0	CP	9.16667	27	0
44577Koscian parking N	Galerida_cristata	Crested Lark	Non-host	WLKP	0	CP	9.16667	27	0
44577Koscian parking S	Miliaria_calandra	Corn Bunting	Non-host	WLKP	0	CU	9.5	27	0
44577Koscian parking W	Miliaria_calandra	Corn Bunting	Non-host	WLKP	0	CP	9.75	27	0
44584Ggogulcowa 200	Dendrocopos_major	Great Spotted Woodpecker	Non-host	WLKP	-1	CP	9.41667	34	0
44584Ggogulcowa 200	Dryocopus_martius	Black woodpecker	Non-host	WLKP	-1	CP	9.41667	34	0
44584Ggogulcowa 200	Pica_pica	Magpie	Non-host	WLKP	-1	CP	9.41667	34	0
44584Gogulcowa 400	Aegithalos_caudatus	Long-tailed Tit	Non-host	WLKP	-1	CU	9.66667	34	1
44584Gogulcowa 400	Parus_major	Great Tit	Non-host	WLKP	-1	CU	9.66667	34	0
44584Gogulcowa 400	Dendrocopos_medius	Middle Spotted Woodpecker	Non-host	WLKP	-1	CU	9.66667	34	0
44584Gogulcowa 400	Sitta_europaea	Nuthatch	Non-host	WLKP	-1	CU	9.66667	34	0
44584Zlotkowo cmentarz N	Garrulus_glandarius	Jay	Non-host	WLKP	-1	CP	9	34	0
44584Zlotkowo cmentarz N	Streptopelia_decaocto	Collared Dove	Non-host	WLKP	-1	CP	9	34	0
44584Zlotkowo cmentarz S	Passer_montanus	Tree Sparrow	Non-host	WLKP	-1	CU	9.2	34	1
44593Morasko stawek W	Aegithalos_caudatus	Long-tailed Tit	Non-host	WLKP	3	CP	9.66667	43	0
44593Morasko stawek W	Parus_major	Great Tit	Non-host	WLKP	3	CP	9.66667	43	0
44593Morasko stawek W	Parus_ater	Coal Tit	Non-host	WLKP	3	CP	9.66667	43	0
44593Morasko stawek W	Pica_pica	Magpie	Non-host	WLKP	3	CP	9.66667	43	0
44593Morasko UAM N	Turdus_merula	Blackbird	Host	WLKP	3	CU	9.9	43	0
44593Morasko UAM N	Parus_major	Great Tit	Non-host	WLKP	3	CU	9.9	43	0
44593Morasko UAM N	Certhia_familiaris	Tree-Creeper	Non-host	WLKP	3	CU	9.9	43	0
44593Morasko UAM N	Dendrocopos_major	Great Spotted Woodpecker	Non-host	WLKP	3	CU	9.9	43	0
44593Morasko UAM N	Sitta_europaea	Nuthatch	Non-host	WLKP	3	CU	9.9	43	0
44593Naramowice	Passer_montanus	Tree Sparrow	Non-host	WLKP	3	CP	10.5	43	0
44593Naramowice	Pica_pica	Magpie	Non-host	WLKP	3	CP	10.5	43	0
44593Naramowice E	Parus_major	Great Tit	Non-host	WLKP	3	CU	10.75	43	0
44594Antonin most SE	Coccothraustes_coccothraustes	Hawfinch	Host	WLKP	5	CP	10.6667	44	0
44594Antonin most SE	Troglodytes_troglodytes	Wren	Host	WLKP	5	CP	10.6667	44	0
44594Antonin most SE	Grus_grus	Crane	Non-host	WLKP	5	CP	10.6667	44	0
44594Antonin SW	Erithacus_rubecula	European Robin	Host	WLKP	5	CU	10.9167	44	1
44594Antonin SW	Parus_caeruleus	Blue Tit	Non-host	WLKP	5	CU	10.9167	44	0
44594Jaryszki PKP	Parus_caeruleus	Blue Tit	Non-host	WLKP	5	CU	10.4167	44	0
44594Jaryszki POD	Pica_pica	Magpie	Non-host	WLKP	5	CP	10.1667	44	0
44594Krzesiny	Parus_major	Great Tit	Non-host	WLKP	4	CP	9.5	44	0
44594Krzesiny	Garrulus_glandarius	Jay	Non-host	WLKP	4	CP	9.5	44	0
44594Krzesiny	Pica_pica	Magpie	Non-host	WLKP	4	CP	9.5	44	0
44594Krzesiny E	Emberiza_citrinella	Yellowhammer	Host	WLKP	4	CU	9.75	44	1
44594Krzesiny E	Parus_major	Great Tit	Non-host	WLKP	4	CU	9.75	44	0
44594Krzesiny E	Parus_caeruleus	Blue Tit	Non-host	WLKP	4	CU	9.75	44	0
44595Grzebienisko NE	Emberiza_citrinella	Yellowhammer	Host	WLKP	3	CU	12.0667	45	0
44595Grzebienisko NE	Parus_caeruleus	Blue Tit	Non-host	WLKP	3	CU	12.0667	45	0
44595Sedziny E	Emberiza_citrinella	Yellowhammer	Host	WLKP	3	CP	12.3333	45	0
44595Sedziny NE	Grus_grus	Crane	Non-host	WLKP	3	CU	12.5833	45	0
44602Kierskie - Zlotniki	Troglodytes_troglodytes	Wren	Host	WLKP	7	CU	13.75	52	1
44602Kierskie - Zlotniki	Parus_major	Great Tit	Non-host	WLKP	7	CU	13.75	52	0
44602Kierskie E	Dendrocopos_major	Great Spotted Woodpecker	Non-host	WLKP	7	CU	13.5	52	0
44602Kierskie E	Picus_viridis	Green Woodpecker	Non-host	WLKP	7	CU	13.5	52	0
44602Zlotniki - Pawlowice	Lanius_excubitor	Great Grey Shrike	Host	WLKP	7	CU	13	52	0
44602Zlotniki aleja W	Buteo_buteo	Buzzard	Non-host	WLKP	7	CU	13.25	52	0

## Sheet: info2
Data for phylogenetic generalized linear mixed model, for optimal consensus tree see Supplementary Materials 3
id	id of site
species	Latin name
english.name	English name
type	host species or non-host species
region	region of study: WLKP (Wielkopolska), PODL (Podlasie)
temp	temperature (°C)
trial	exposed to: CU (cuckoo call), CP (pigeon call )
hour	hour of day
dow	day of winter (first winter day is 21 december)
reac	reaction presence
