# Supplementary material for: Reactions of wintering passerines to male calls of the European cuckoo Cuculus canorus
Source: Sci Rep. 2024 Jun 20;14:14204. doi: 10.1038/s41598-024-64270-7 (PMC11189894; doi:10.1038/s41598-024-64270-7)
Supplement: Supplementary file 3 — Supplementary Information 3. [file 41598_2024_64270_MOESM3_ESM.tre]

[&R] ((Streptopelia_decaocto:87.53234651546622[&support=1.0,age_mean=0.0,age_median=0.0,age_sd=0.0,age_hpd95={0.0,0.0},age_quant_5_95={0.0,0.0},age_range={0.0,0.0}][&length_mean=87.53234651510002,length_median=87.53822094,length_sd=3.907298595451608,length_hpd95={80.25370301,94.79831577},length_quant_5_95={80.949929,94.31163685},length_range={78.36739532,98.6322099}],(((((Accipiter_gentilis:23.659747299699987[&support=1.0,age_mean=0.0,age_median=0.0,age_sd=0.0,age_hpd95={0.0,0.0},age_quant_5_95={0.0,0.0},age_range={0.0,0.0}][&length_mean=23.659747300099994,length_median=24.101061719999997,length_sd=2.7463674119344983,length_hpd95={17.40172264,27.84707774},length_quant_5_95={17.93092012,27.72943713},length_range={17.40172264,29.90179476}],Accipiter_nisus:23.659747299699987[&support=1.0,age_mean=0.0,age_median=0.0,age_sd=0.0,age_hpd95={0.0,0.0},age_quant_5_95={0.0,0.0},age_range={0.0,0.0}][&length_mean=23.659747299899994,length_median=24.101061719999997,length_sd=2.7463674123928814,length_hpd95={17.40172264,27.84707775},length_quant_5_95={17.93092013,27.72943714},length_range={17.40172264,29.90179476}])1.00000000:6.022794860880026[&support=1.0,age_mean=23.659747299699987,age_median=24.101061719999997,age_sd=2.746367412260389,age_hpd95={17.40172264,27.84707774},age_quant_5_95={17.93092012,27.72943714},age_range={17.40172264,29.90179476}][&length_mean=6.022794860929999,length_median=5.9694366510000005,length_sd=1.439950886391965,length_hpd95={3.616650354,8.733573207},length_quant_5_95={3.745554639,8.215651912},length_range={2.351174852,12.07061599}],(Buteo_buteo:23.606353350100008[&support=1.0,age_mean=0.0,age_median=0.0,age_sd=0.0,age_hpd95={0.0,0.0},age_quant_5_95={0.0,0.0},age_range={0.0,0.0}][&length_mean=23.606353350100008,length_median=23.903547875,length_sd=2.758547033574497,length_hpd95={17.27795967,27.99147905},length_quant_5_95={18.25202295,27.58747897},length_range={15.3905088,29.43114796}],Haliaeetus_albicilla:23.606353350100008[&support=1.0,age_mean=0.0,age_median=0.0,age_sd=0.0,age_hpd95={0.0,0.0},age_quant_5_95={0.0,0.0},age_range={0.0,0.0}][&length_mean=23.60635335000001,length_median=23.903547875,length_sd=2.758547033480369,length_hpd95={17.27795967,27.99147905},length_quant_5_95={18.25202295,27.58747897},length_range={15.3905088,29.43114796}])1.00000000:6.076188810480005[&support=1.0,age_mean=23.606353350100008,age_median=23.903547875,age_sd=2.7585470334672477,age_hpd95={17.27795967,27.99147905},age_quant_5_95={18.25202295,27.58747897},age_range={15.3905088,29.43114796}][&length_mean=6.076188810880001,length_median=6.057774808,length_sd=1.3488812067827003,length_hpd95={3.794991699,9.071100224},length_quant_5_95={3.889375505,8.263988614},length_range={2.23199227,9.478586456}])1.00000000:51.1880872589[&support=1.0,age_mean=29.682542160580013,age_median=30.221980308,age_sd=3.3297580510859133,age_hpd95={21.547570474,34.27006368},age_quant_5_95={22.171674052,34.12567657},age_range={21.547570474,36.050997233000004}][&length_mean=51.18808725930002,length_median=51.006622375,length_sd=3.8340657172410704,length_hpd95={44.44521085,59.9820838},length_quant_5_95={44.68589256,58.17340877},length_range={42.86893937,61.55098021}],((Dendrocopos_medius:10.647641532044904[&support=1.0,age_mean=0.0,age_median=0.0,age_sd=0.0,age_hpd95={0.0,0.0},age_quant_5_95={0.0,0.0},age_range={0.0,0.0}][&length_mean=10.647641532569997,length_median=10.72706615,length_sd=2.285845429074639,length_hpd95={5.983524935,14.62125526},length_quant_5_95={6.215064192,14.53864817},length_range={5.983524935,16.14498072}],(Dendrocopos_major:10.078535903830005[&support=1.0,age_mean=0.0,age_median=0.0,age_sd=0.0,age_hpd95={0.0,0.0},age_quant_5_95={0.0,0.0},age_range={0.0,0.0}][&length_mean=10.078535903820006,length_median=10.205597785,length_sd=2.1977762607668123,length_hpd95={5.523617998,13.70957824},length_quant_5_95={6.057746226,13.53076461},length_range={5.523617998,15.95740682}],Dendrocopos_minor:10.078535903830005[&support=1.0,age_mean=0.0,age_median=0.0,age_sd=0.0,age_hpd95={0.0,0.0},age_quant_5_95={0.0,0.0},age_range={0.0,0.0}][&length_mean=10.078535903810005,length_median=10.205597785,length_sd=2.197776260752153,length_hpd95={5.523617998,13.70957824},length_quant_5_95={6.057746226,13.53076461},length_range={5.523617998,15.95740682}])1.00000000:0.5691056282148992[&support=1.0,age_mean=10.078535903830005,age_median=10.205597785,age_sd=2.197776260764526,age_hpd95={5.523617998,13.70957824},age_quant_5_95={6.057746226,13.53076461},age_range={5.523617998,15.95740682}][&length_mean=0.5691056282458998,length_median=0.5205139775500001,length_sd=0.313719468282373,length_hpd95={0.08281419199,1.191139093},length_quant_5_95={0.1591754852,1.177022619},length_range={0.0778786735,1.431915178}])1.00000000:5.1899856010381065[&support=1.0,age_mean=10.647641532044904,age_median=10.7270661471,age_sd=2.2858454286889476,age_hpd95={5.9835249352,14.621255260200002},age_quant_5_95={6.2150641924,14.538648166},age_range={5.9835249352,16.1449807159}][&length_mean=5.189985601210001,length_median=5.126622481,length_sd=1.3453735121980193,length_hpd95={2.606507695,8.134384813},length_quant_5_95={2.933261846,7.593959758},length_range={2.471482805,9.003566267}],(Picus_viridis:11.02031963468[&support=1.0,age_mean=0.0,age_median=0.0,age_sd=0.0,age_hpd95={0.0,0.0},age_quant_5_95={0.0,0.0},age_range={0.0,0.0}][&length_mean=11.02031963455,length_median=10.912298435,length_sd=2.307317078789074,length_hpd95={5.595686238,14.82192413},length_quant_5_95={7.199668322,14.71921216},length_range={5.595686238,16.63746915}],Dryocopus_martius:11.02031963468[&support=1.0,age_mean=0.0,age_median=0.0,age_sd=0.0,age_hpd95={0.0,0.0},age_quant_5_95={0.0,0.0},age_range={0.0,0.0}][&length_mean=11.020319634980002,length_median=10.912298435,length_sd=2.3073170790733246,length_hpd95={5.595686238,14.82192413},length_quant_5_95={7.199668323,14.71921216},length_range={5.595686238,16.63746916}])1.00000000:4.817307498403011[&support=1.0,age_mean=11.02031963468,age_median=10.912298435,age_sd=2.307317078865497,age_hpd95={5.595686238,14.82192413},age_quant_5_95={7.199668322,14.71921216},age_range={5.595686238,16.63746915}][&length_mean=4.81730749847,length_median=4.827820615,length_sd=1.1681010177942095,length_hpd95={2.727957833,7.238562005},length_quant_5_95={2.849678804,6.678304394},length_range={1.999880767,7.725517467}])1.00000000:65.033002286397[&support=1.0,age_mean=15.83762713308301,age_median=15.901049494,age_sd=3.3010607540462495,age_hpd95={8.652072657,21.290265568},age_quant_5_95={10.0493471254,20.910339628},age_range={8.551153153,23.6248215272}][&length_mean=65.033002286,length_median=64.95608766000001,length_sd=4.9207548616341095,length_hpd95={55.80680756,75.45862667},length_quant_5_95={57.12497624,72.49709025},length_range={52.44037023,78.75231201}])1.00000000:2.460088036708953[&support=1.0,age_mean=80.87062941948001,age_median=80.63953757300001,age_sd=3.863381454980836,age_hpd95={73.849768209,89.752681005},age_quant_5_95={73.97123034719999,87.74432178260001},age_range={71.1401583668,90.075551386}][&length_mean=2.460088035813001,length_median=2.359795397,length_sd=1.09964752259538,length_hpd95={0.8264585624,4.65925736},length_quant_5_95={0.9731143939,4.457169126},length_range={0.610749396,5.88265705}],(Falco_columbarius:81.11330501882199[&support=1.0,age_mean=0.0,age_median=0.0,age_sd=0.0,age_hpd95={0.0,0.0},age_quant_5_95={0.0,0.0},age_range={0.0,0.0}][&length_mean=81.11330501829998,length_median=81.07550134499999,length_sd=3.595908618981823,length_hpd95={74.27910249,88.68494521},length_quant_5_95={75.09644215,87.09539467},length_range={73.43585837,91.2029857}],((((Passer_montanus:32.13103229751749[&support=1.0,age_mean=0.0,age_median=0.0,age_sd=0.0,age_hpd95={0.0,0.0},age_quant_5_95={0.0,0.0},age_range={0.0,0.0}][&length_mean=32.13103229769999,length_median=32.099534765,length_sd=2.6212062043956155,length_hpd95={26.87567826,37.59395209},length_quant_5_95={27.67547756,36.83340737},length_range={26.19709279,39.10283653}],((Emberiza_schoeniclus:12.790516094117999[&support=1.0,age_mean=0.0,age_median=0.0,age_sd=0.0,age_hpd95={0.0,0.0},age_quant_5_95={0.0,0.0},age_range={0.0,0.0}][&length_mean=12.790516094289995,length_median=12.459787145,length_sd=2.437323916434259,length_hpd95={8.807176308,18.50783149},length_quant_5_95={9.092859274,17.61631355},length_range={7.109834304,18.90152602}],(Miliaria_calandra:9.891951417800001[&support=1.0,age_mean=0.0,age_median=0.0,age_sd=0.0,age_hpd95={0.0,0.0},age_quant_5_95={0.0,0.0},age_range={0.0,0.0}][&length_mean=9.891951417880001,length_median=9.6157482215,length_sd=1.9249547090220438,length_hpd95={6.549899325,13.88111028},length_quant_5_95={6.830544738,13.41649958},length_range={5.444769282,15.23614323}],Emberiza_citrinella:9.891951417800001[&support=1.0,age_mean=0.0,age_median=0.0,age_sd=0.0,age_hpd95={0.0,0.0},age_quant_5_95={0.0,0.0},age_range={0.0,0.0}][&length_mean=9.891951417670002,length_median=9.6157482215,length_sd=1.9249547088029009,length_hpd95={6.549899325,13.88111028},length_quant_5_95={6.830544738,13.41649958},length_range={5.444769282,15.23614323}])1.00000000:2.8985646763179975[&support=1.0,age_mean=9.891951417800001,age_median=9.6157482215,age_sd=1.9249547088682888,age_hpd95={6.549899325,13.88111028},age_quant_5_95={6.830544738,13.41649958},age_range={5.444769282,15.23614323}][&length_mean=2.898564676398,length_median=2.661701668,length_sd=1.0641588176466605,length_hpd95={1.454411655,5.184859602},length_quant_5_95={1.525272878,5.047803227},length_range={0.8022818588,5.922098839}])1.00000000:14.819209183107299[&support=1.0,age_mean=12.790516094117999,age_median=12.459787145,age_sd=2.43732391643591,age_hpd95={8.8071763078,18.507831487},age_quant_5_95={9.092859274,17.61631355},age_range={7.109834304,18.90152602}][&length_mean=14.819209183719998,length_median=15.171937515,length_sd=2.728741939084619,length_hpd95={9.407930405,19.76680373},length_quant_5_95={10.3828689,18.95873218},length_range={7.666671699,23.47639239}],(Fringilla_coelebs:26.288664401811[&support=1.0,age_mean=0.0,age_median=0.0,age_sd=0.0,age_hpd95={0.0,0.0},age_quant_5_95={0.0,0.0},age_range={0.0,0.0}][&length_mean=26.288664401599984,length_median=26.17561701,length_sd=2.7303804025175133,length_hpd95={20.7658627,31.53374223},length_quant_5_95={21.54498079,30.57980666},length_range={19.1611142,33.71442355}],(Coccothraustes_coccothraustes:20.62021345826101[&support=1.0,age_mean=0.0,age_median=0.0,age_sd=0.0,age_hpd95={0.0,0.0},age_quant_5_95={0.0,0.0},age_range={0.0,0.0}][&length_mean=20.620213458500004,length_median=20.72239142,length_sd=2.3788115944930897,length_hpd95={17.09146222,26.07300495},length_quant_5_95={17.09146222,24.68628427},length_range={14.51935776,26.07300495}],(Pyrrhula_pyrrhula:17.977831316223007[&support=1.0,age_mean=0.0,age_median=0.0,age_sd=0.0,age_hpd95={0.0,0.0},age_quant_5_95={0.0,0.0},age_range={0.0,0.0}][&length_mean=17.977831316400003,length_median=17.843589235,length_sd=2.127434163718489,length_hpd95={14.35241808,22.70013241},length_quant_5_95={14.37839663,21.60577035},length_range={12.71908134,23.14112173}],(Carduelis_chloris:11.472833007173001[&support=1.0,age_mean=0.0,age_median=0.0,age_sd=0.0,age_hpd95={0.0,0.0},age_quant_5_95={0.0,0.0},age_range={0.0,0.0}][&length_mean=11.472833007059997,length_median=11.293187385,length_sd=1.578397005097363,length_hpd95={8.510482327,14.38393817},length_quant_5_95={9.115594572,13.98438662},length_range={8.179794447,16.0544991}],(Carduelis_carduelis:9.108137258977997[&support=1.0,age_mean=0.0,age_median=0.0,age_sd=0.0,age_hpd95={0.0,0.0},age_quant_5_95={0.0,0.0},age_range={0.0,0.0}][&length_mean=9.108137258989998,length_median=9.1122563215,length_sd=1.2855083672342067,length_hpd95={6.829799619,11.51608875},length_quant_5_95={7.131514217,11.38312788},length_range={5.866750907,13.26995846}],(Carduelis_spinus:7.230015761580001[&support=1.0,age_mean=0.0,age_median=0.0,age_sd=0.0,age_hpd95={0.0,0.0},age_quant_5_95={0.0,0.0},age_range={0.0,0.0}][&length_mean=7.2300157615900025,length_median=7.122822319,length_sd=1.1110490867390945,length_hpd95={5.167090753,9.419037015},length_quant_5_95={5.566723094,9.190944377},length_range={4.917112325,10.44462098}],Carduelis_cannabina:7.230015761580001[&support=1.0,age_mean=0.0,age_median=0.0,age_sd=0.0,age_hpd95={0.0,0.0},age_quant_5_95={0.0,0.0},age_range={0.0,0.0}][&length_mean=7.23001576161,length_median=7.1228223195,length_sd=1.1110490867728096,length_hpd95={5.167090753,9.419037015},length_quant_5_95={5.566723095,9.190944377},length_range={4.917112325,10.44462098}])1.00000000:1.8781214973979967[&support=1.0,age_mean=7.230015761580001,age_median=7.1228223195,age_sd=1.1110490867299783,age_hpd95={5.167090753,9.419037015},age_quant_5_95={5.566723094,9.190944377},age_range={4.917112325,10.44462098}][&length_mean=1.8781214976149994,length_median=1.8481598275,length_sd=0.6404134553368834,length_hpd95={0.9496385816,3.407363613},length_quant_5_95={0.9835710348,3.160603151},length_range={0.7335001567,3.564730201}])1.00000000:2.364695748195004[&support=1.0,age_mean=9.108137258977997,age_median=9.1122563215,age_sd=1.2855083672122742,age_hpd95={6.829799619000001,11.516088749},age_quant_5_95={7.131514217,11.38312788},age_range={5.8667509066,13.269958455}][&length_mean=2.364695748131,length_median=2.273752374,length_sd=0.8248594118541129,length_hpd95={1.064328126,4.040747902},length_quant_5_95={1.161890546,3.752377997},length_range={0.7983162191,4.955698515}])1.00000000:6.504998309050006[&support=1.0,age_mean=11.472833007173001,age_median=11.293187385,age_sd=1.578397004696516,age_hpd95={8.510482327,14.38393817},age_quant_5_95={9.115594572,13.984386618},age_range={8.179794447099999,16.054499098}][&length_mean=6.504998309059999,length_median=6.4600612455,length_sd=1.2469933034858822,length_hpd95={4.44153165,9.279230991},length_quant_5_95={4.454316071,8.259235095},length_range={3.397564499,9.428902639}])1.00000000:2.6423821420380023[&support=1.0,age_mean=17.977831316223007,age_median=17.843589237000003,age_sd=2.127434163814268,age_hpd95={14.352418081,22.700132410800002},age_quant_5_95={14.378396626,21.605770349},age_range={12.719081335,23.141121726}][&length_mean=2.642382141998,length_median=2.620855288,length_sd=0.8098158152386291,length_hpd95={1.288116623,4.341968614},length_quant_5_95={1.398058644,3.952996857},length_range={0.7120468764,5.191620474}])1.00000000:5.668450943549992[&support=1.0,age_mean=20.62021345826101,age_median=20.7223914195,age_sd=2.3788115944533734,age_hpd95={17.0914622171,26.0730049428},age_quant_5_95={17.0914622171,24.686284280000002},age_range={14.5193577564,26.0730049428}][&length_mean=5.66845094355,length_median=5.6466337955,length_sd=1.276332762424677,length_hpd95={3.307431342,8.03708847},length_quant_5_95={3.634028514,7.85074753},length_range={2.707773842,8.634023734}])1.00000000:1.3210608754142967[&support=1.0,age_mean=26.288664401811,age_median=26.1756170115,age_sd=2.7303804013564617,age_hpd95={20.765862703,31.533742231},age_quant_5_95={21.544980794999997,30.579806661},age_range={19.161114202,33.714423538999995}][&length_mean=1.3210608754142998,length_median=1.1069858915,length_sd=0.9749737355881892,length_hpd95={0.02669260855,3.139826588},length_quant_5_95={0.1373740715,3.050679039},length_range={0.02669260855,4.188738386}])1.00000000:4.521307020292195[&support=1.0,age_mean=27.609725277225298,age_median=27.611709207775,age_sd=2.6069560477173788,age_hpd95={22.964116389700003,32.35267893},age_quant_5_95={23.5073743914,31.7410961299},age_range={20.359015329,34.2997838357}][&length_mean=4.521307020180001,length_median=4.3671213875,length_sd=1.6708470899075065,length_hpd95={1.633932042,8.286647012},length_quant_5_95={2.131176599,7.29403688},length_range={1.083239685,9.875134885}])1.00000000:12.808019166016493[&support=1.0,age_mean=32.13103229751749,age_median=32.099534761550004,age_sd=2.621206204944664,age_hpd95={26.875678255700002,37.593952085699996},age_quant_5_95={27.6754775568,36.833407373},age_range={26.19709279,39.10283653}][&length_mean=12.808019166639994,length_median=12.59209044,length_sd=2.335926284811041,length_hpd95={9.152240494,18.10079608},length_quant_5_95={9.608087585,16.86954554},length_range={7.888596358,19.26243462}],(Regulus_regulus:44.427721697909995[&support=1.0,age_mean=0.0,age_median=0.0,age_sd=0.0,age_hpd95={0.0,0.0},age_quant_5_95={0.0,0.0},age_range={0.0,0.0}][&length_mean=44.427721698499994,length_median=44.092023964999996,length_sd=2.653401164249439,length_hpd95={39.55185435,49.32260153},length_quant_5_95={39.72534487,49.00512202},length_range={39.03530839,53.30332594}],(((Erithacus_rubecula:16.9105786497[&support=1.0,age_mean=0.0,age_median=0.0,age_sd=0.0,age_hpd95={0.0,0.0},age_quant_5_95={0.0,0.0},age_range={0.0,0.0}][&length_mean=16.910578649599998,length_median=16.956581145,length_sd=2.816843033764707,length_hpd95={12.21043302,22.09785684},length_quant_5_95={12.29425336,21.75241058},length_range={10.81979643,24.60366465}],Saxicola_torquatus:16.9105786497[&support=1.0,age_mean=0.0,age_median=0.0,age_sd=0.0,age_hpd95={0.0,0.0},age_quant_5_95={0.0,0.0},age_range={0.0,0.0}][&length_mean=16.910578649999994,length_median=16.956581149999998,length_sd=2.8168430337748043,length_hpd95={12.21043302,22.09785684},length_quant_5_95={12.29425336,21.75241057},length_range={10.81979644,24.60366465}])1.00000000:9.425448757010006[&support=1.0,age_mean=16.9105786497,age_median=16.956581145,age_sd=2.8168430342098145,age_hpd95={12.21043302,22.09785684},age_quant_5_95={12.29425336,21.75241058},age_range={10.81979643,24.60366465}][&length_mean=9.425448756890002,length_median=9.2951245435,length_sd=1.6779590680233558,length_hpd95={6.524373604,12.30461593},length_quant_5_95={7.017793,12.15526796},length_range={6.524373604,14.16845009}],(Turdus_viscivorus:13.776248354930003[&support=1.0,age_mean=0.0,age_median=0.0,age_sd=0.0,age_hpd95={0.0,0.0},age_quant_5_95={0.0,0.0},age_range={0.0,0.0}][&length_mean=13.776248354930003,length_median=13.91737425,length_sd=2.085128366593627,length_hpd95={10.6129159,17.69556215},length_quant_5_95={10.73173667,17.23214066},length_range={8.655590612,17.86318378}],(Turdus_merula:10.136757985250002[&support=1.0,age_mean=0.0,age_median=0.0,age_sd=0.0,age_hpd95={0.0,0.0},age_quant_5_95={0.0,0.0},age_range={0.0,0.0}][&length_mean=10.13675798542,length_median=10.12116277,length_sd=1.6904760919122335,length_hpd95={7.266444951,13.43854573},length_quant_5_95={7.364948881,12.91603256},length_range={5.883023386,14.07027413}],Turdus_pilaris:10.136757985250002[&support=1.0,age_mean=0.0,age_median=0.0,age_sd=0.0,age_hpd95={0.0,0.0},age_quant_5_95={0.0,0.0},age_range={0.0,0.0}][&length_mean=10.136757985190002,length_median=10.12116277,length_sd=1.6904760915861772,length_hpd95={7.26644495,13.43854573},length_quant_5_95={7.36494888,12.91603256},length_range={5.883023386,14.07027413}])1.00000000:3.6394903696800007[&support=1.0,age_mean=10.136757985250002,age_median=10.12116277,age_sd=1.6904760916659711,age_hpd95={7.266444951,13.43854573},age_quant_5_95={7.364948881,12.91603256},age_range={5.883023386,14.07027413}][&length_mean=3.6394903698500003,length_median=3.5561231785,length_sd=1.0238808142305196,length_hpd95={1.526318365,5.328409025},length_quant_5_95={1.782008745,5.271302166},length_range={1.526318365,6.554667714}])1.00000000:12.559779051780003[&support=1.0,age_mean=13.776248354930003,age_median=13.917374253,age_sd=2.085128366696751,age_hpd95={10.612915901000001,17.69556215},age_quant_5_95={10.73173667,17.232140661000003},age_range={8.655590612,17.86318378}][&length_mean=12.559779051780001,length_median=12.02878337,length_sd=2.8298890829685868,length_hpd95={7.640855366,17.57471117},length_quant_5_95={8.063136659,17.33294223},length_range={7.640855366,20.54295775}])1.00000000:13.762558880979999[&support=1.0,age_mean=26.336027406710006,age_median=25.763688970000004,age_sd=4.053494708203799,age_hpd95={19.52005233,34.36107710100001},age_quant_5_95={20.372283681,33.410630651000005},age_range={17.652518541,36.908280579999996}][&length_mean=13.76255888134,length_median=14.032907825,length_sd=3.77374377134181,length_hpd95={5.444356969,19.86074337},length_quant_5_95={7.653366017,19.85523718},length_range={5.444356969,22.95021129}],(Sitta_europaea:33.51487343810001[&support=1.0,age_mean=0.0,age_median=0.0,age_sd=0.0,age_hpd95={0.0,0.0},age_quant_5_95={0.0,0.0},age_range={0.0,0.0}][&length_mean=33.5148734381,length_median=33.087254375,length_sd=3.379498465339647,length_hpd95={28.52286437,40.54055759},length_quant_5_95={28.96442952,39.16275863},length_range={27.19221044,43.86817174}],(Troglodytes_troglodytes:29.693770890329997[&support=1.0,age_mean=0.0,age_median=0.0,age_sd=0.0,age_hpd95={0.0,0.0},age_quant_5_95={0.0,0.0},age_range={0.0,0.0}][&length_mean=29.6937708909,length_median=29.519787424999997,length_sd=3.011609758429065,length_hpd95={24.56253559,36.1733567},length_quant_5_95={25.17909691,35.66969314},length_range={23.52311155,37.48073675}],(Certhia_brachydactyla:7.3062256604900035[&support=1.0,age_mean=0.0,age_median=0.0,age_sd=0.0,age_hpd95={0.0,0.0},age_quant_5_95={0.0,0.0},age_range={0.0,0.0}][&length_mean=7.3062256605400036,length_median=7.214730900999999,length_sd=1.4836688564064626,length_hpd95={4.68792467,9.879027252},length_quant_5_95={5.029957373,9.767724589},length_range={4.024443519,12.44656175}],Certhia_familiaris:7.3062256604900035[&support=1.0,age_mean=0.0,age_median=0.0,age_sd=0.0,age_hpd95={0.0,0.0},age_quant_5_95={0.0,0.0},age_range={0.0,0.0}][&length_mean=7.306225660420004,length_median=7.214730900999999,length_sd=1.4836688563799363,length_hpd95={4.687924671,9.879027252},length_quant_5_95={5.029957373,9.767724588},length_range={4.02444352,12.44656175}])1.00000000:22.387545229839994[&support=1.0,age_mean=7.3062256604900035,age_median=7.214730900999999,age_sd=1.483668856369289,age_hpd95={4.687924671,9.879027252},age_quant_5_95={5.029957373,9.767724589},age_range={4.024443519,12.44656175}][&length_mean=22.387545229699995,length_median=21.989246514999998,length_sd=2.5547005166152723,length_hpd95={18.11325023,27.79961416},length_quant_5_95={18.23089564,27.35973695},length_range={17.67039663,31.18439391}])1.00000000:3.821102547770014[&support=1.0,age_mean=29.693770890329997,age_median=29.5197874245,age_sd=3.011609758950719,age_hpd95={24.56253559,36.1733567},age_quant_5_95={25.17909691,35.66969314},age_range={23.523111541,37.48073675}][&length_mean=3.821102547770002,length_median=3.6664721460000003,length_sd=1.3868257916875093,length_hpd95={1.637188327,6.685622955},length_quant_5_95={1.829374007,6.239385623},length_range={1.207868164,8.333024298}])1.00000000:6.583712849589993[&support=1.0,age_mean=33.51487343810001,age_median=33.0872543795,age_sd=3.37949846490777,age_hpd95={28.522864372999997,40.540557592999996},age_quant_5_95={28.964429521,39.162758629},age_range={27.192210433,43.868171738}][&length_mean=6.583712849590003,length_median=6.6690617215,length_sd=2.097464456950573,length_hpd95={2.124994296,9.826620981},length_quant_5_95={2.909717075,9.549858947},length_range={1.198607239,12.00856931}])1.00000000:4.32913541021999[&support=1.0,age_mean=40.098586287690004,age_median=39.9572503605,age_sd=2.9006722108954692,age_hpd95={34.782769113,45.627522853},age_quant_5_95={35.813903431,44.960653226999995},age_range={33.409335067,48.212773704}][&length_mean=4.32913541047,length_median=4.030145005,length_sd=1.5356098804807083,length_hpd95={1.68397403,6.990083911},length_quant_5_95={2.094663278,6.969695914},length_range={1.68397403,8.655622415}])1.00000000:0.5113297656239908[&support=1.0,age_mean=44.427721697909995,age_median=44.092023966,age_sd=2.6534011644131357,age_hpd95={39.55185435,49.32260153},age_quant_5_95={39.72534487,49.00512202},age_range={39.035308378,53.303325938}][&length_mean=0.5113297656240201,length_median=0.3291346992,length_sd=0.5351756566318692,length_hpd95={0.004368611972,1.820104305},length_quant_5_95={0.01889342828,1.602804202},length_range={0.004368611972,2.638078037}])1.00000000:0.852819076389018[&support=1.0,age_mean=44.939051463533985,age_median=44.81284484814999,age_sd=2.6491587226882696,age_hpd95={39.8578635635,49.6913206667},age_quant_5_95={40.0175479598,49.239585532419994},age_range={39.056247807380004,53.38463277242}][&length_mean=0.8528190762534001,length_median=0.76911832255,length_sd=0.5199889406159487,length_hpd95={0.06101473535,1.76851825},length_quant_5_95={0.1774319568,1.728716685},length_range={0.01319075819,3.023738606}],((Parus_caeruleus:19.671734583583998[&support=1.0,age_mean=0.0,age_median=0.0,age_sd=0.0,age_hpd95={0.0,0.0},age_quant_5_95={0.0,0.0},age_range={0.0,0.0}][&length_mean=19.671734584399985,length_median=19.629930379999998,length_sd=2.0181842657799005,length_hpd95={15.67268341,23.14832448},length_quant_5_95={16.51708229,22.78639092},length_range={14.85634231,25.88873473}],((Parus_cristatus:15.812253626899999[&support=1.0,age_mean=0.0,age_median=0.0,age_sd=0.0,age_hpd95={0.0,0.0},age_quant_5_95={0.0,0.0},age_range={0.0,0.0}][&length_mean=15.8122536268,length_median=15.92611067,length_sd=1.484346337005214,length_hpd95={13.00230652,18.66054849},length_quant_5_95={13.37361282,18.21788245},length_range={11.86521378,19.8282542}],Parus_ater:15.812253626899999[&support=1.0,age_mean=0.0,age_median=0.0,age_sd=0.0,age_hpd95={0.0,0.0},age_quant_5_95={0.0,0.0},age_range={0.0,0.0}][&length_mean=15.8122536274,length_median=15.926110675,length_sd=1.4843463369258567,length_hpd95={13.00230652,18.66054849},length_quant_5_95={13.37361282,18.21788245},length_range={11.86521378,19.8282542}])1.00000000:1.1454285492250023[&support=1.0,age_mean=15.812253626899999,age_median=15.92611067,age_sd=1.4843463368261993,age_hpd95={13.00230652,18.66054849},age_quant_5_95={13.37361282,18.21788245},age_range={11.86521378,19.8282542}][&length_mean=1.145428549216,length_median=1.037821722,length_sd=0.6582145442876189,length_hpd95={0.1480746445,2.439909631},length_quant_5_95={0.3397088087,2.438936512},length_range={0.1480746445,2.961118456}],(Parus_palustris:8.378961269080003[&support=1.0,age_mean=0.0,age_median=0.0,age_sd=0.0,age_hpd95={0.0,0.0},age_quant_5_95={0.0,0.0},age_range={0.0,0.0}][&length_mean=8.378961269080001,length_median=8.336589484000001,length_sd=1.4057749464760665,length_hpd95={5.883764403,10.92906325},length_quant_5_95={6.1269123,10.50709469},length_range={5.441708778,12.77097952}],Parus_major:8.378961269080003[&support=1.0,age_mean=0.0,age_median=0.0,age_sd=0.0,age_hpd95={0.0,0.0},age_quant_5_95={0.0,0.0},age_range={0.0,0.0}][&length_mean=8.378961269060005,length_median=8.336589484000001,length_sd=1.4057749464587421,length_hpd95={5.883764403,10.92906325},length_quant_5_95={6.1269123,10.50709469},length_range={5.441708778,12.77097952}])1.00000000:8.578720907044998[&support=1.0,age_mean=8.378961269080003,age_median=8.336589484000001,age_sd=1.4057749464627678,age_hpd95={5.883764403,10.92906325},age_quant_5_95={6.1269123,10.50709469},age_range={5.441708778,12.77097952}][&length_mean=8.578720907089997,length_median=8.499234577,length_sd=1.5751361848805445,length_hpd95={5.619865751,11.15711312},length_quant_5_95={6.127978706,11.097166},length_range={4.815686883,13.2555748}])1.00000000:2.714052407458997[&support=1.0,age_mean=16.957682176125,age_median=16.90550293995,age_sd=1.67674262373018,age_hpd95={13.855753818699998,20.046875179},age_quant_5_95={14.1021257386,19.796535842},age_range={12.506119328999999,22.250741023}][&length_mean=2.71405240747,length_median=2.5747739965000003,length_sd=1.0142563687666932,length_hpd95={1.397621879,4.678955649},length_quant_5_95={1.442618654,4.540426285},length_range={0.7957208413,4.912614267}])1.00000000:23.899463141266025[&support=1.0,age_mean=19.671734583583998,age_median=19.6299303775,age_sd=2.018184265261225,age_hpd95={15.672683401299999,23.148324482999996},age_quant_5_95={16.5170822917,22.786390915900004},age_range={14.856342313999999,25.888734726}][&length_mean=23.899463141999995,length_median=23.609588775,length_sd=2.1746750719243777,length_hpd95={19.81946931,28.58136416},length_quant_5_95={20.58018823,27.76531348},length_range={19.35204517,29.59433706}],((Sylvia_atricapilla:34.1227514678[&support=1.0,age_mean=0.0,age_median=0.0,age_sd=0.0,age_hpd95={0.0,0.0},age_quant_5_95={0.0,0.0},age_range={0.0,0.0}][&length_mean=34.122751467899995,length_median=34.354649890000005,length_sd=3.148535354837843,length_hpd95={27.71698187,40.46540167},length_quant_5_95={28.74209941,39.54318924},length_range={25.45340987,42.0996499}],Aegithalos_caudatus:34.1227514678[&support=1.0,age_mean=0.0,age_median=0.0,age_sd=0.0,age_hpd95={0.0,0.0},age_quant_5_95={0.0,0.0},age_range={0.0,0.0}][&length_mean=34.122751468299995,length_median=34.354649890000005,length_sd=3.148535354874444,length_hpd95={27.71698187,40.46540167},length_quant_5_95={28.74209941,39.54318924},length_range={25.45340987,42.09964989}])1.00000000:4.3226447845799925[&support=1.0,age_mean=34.1227514678,age_median=34.354649890000005,age_sd=3.1485353547114205,age_hpd95={27.71698187,40.46540167},age_quant_5_95={28.74209941,39.54318924},age_range={25.45340987,42.09964989}][&length_mean=4.3226447841499995,length_median=3.9455479195,length_sd=1.784673002502469,length_hpd95={1.705229882,7.739595977},length_quant_5_95={1.962370264,7.387639449},length_range={1.654238199,10.20289534}],(Panurus_biarmicus:29.399137707700003[&support=1.0,age_mean=0.0,age_median=0.0,age_sd=0.0,age_hpd95={0.0,0.0},age_quant_5_95={0.0,0.0},age_range={0.0,0.0}][&length_mean=29.399137707700003,length_median=29.60774062,length_sd=4.209988152920975,length_hpd95={20.69569322,36.30516253},length_quant_5_95={21.20697898,35.68648898},length_range={18.64679141,38.04413537}],Galerida_cristata:29.399137707700003[&support=1.0,age_mean=0.0,age_median=0.0,age_sd=0.0,age_hpd95={0.0,0.0},age_quant_5_95={0.0,0.0},age_range={0.0,0.0}][&length_mean=29.3991377076,length_median=29.60774062,length_sd=4.2099881528697205,length_hpd95={20.69569322,36.30516253},length_quant_5_95={21.20697898,35.68648898},length_range={18.64679141,38.04413537}])1.00000000:9.04625854467999[&support=1.0,age_mean=29.399137707700003,age_median=29.60774062,age_sd=4.209988152920975,age_hpd95={20.69569322,36.30516253},age_quant_5_95={21.20697898,35.68648898},age_range={18.64679141,38.04413537}][&length_mean=9.04625854513,length_median=8.682693231,length_sd=3.6609126844021076,length_hpd95={2.610597414,15.82479793},length_quant_5_95={3.763828866,15.58790202},length_range={2.479917795,19.53550164}])1.00000000:5.12580147247003[&support=1.0,age_mean=38.44539625237999,age_median=38.442352274,age_sd=2.8880769371616144,age_hpd95={32.036316852,43.630113125},age_quant_5_95={33.55566796,43.001868720000004},age_range={31.145206477000002,45.628147909999996}][&length_mean=5.125801472469999,length_median=4.8860269275,length_sd=2.0273040980928987,length_hpd95={1.882301888,8.239831042},length_quant_5_95={2.315436835,8.060804961},length_range={1.555550726,14.29582625}])1.00000000:2.22067281507298[&support=1.0,age_mean=43.57119772485002,age_median=43.3644176555,age_sd=2.92100108818582,age_hpd95={38.822517046,49.863194297999996},age_quant_5_95={39.243606588,48.152161527000004},age_range={34.675811625,53.448337255000006}][&length_mean=2.2206728150730006,length_median=1.8658809715,length_sd=1.1663403925095532,length_hpd95={0.4443200493,4.679319169},length_quant_5_95={0.7238866642,4.674278002},length_range={0.4443200493,5.344094497}])1.00000000:5.863970581685017[&support=1.0,age_mean=45.791870539923,age_median=45.6935758145,age_sd=2.5969002318362153,age_hpd95={41.303911997,51.144455279},age_quant_5_95={41.343685488000006,49.74416535819999},age_range={40.019906122,53.988605901700005}][&length_mean=5.86397058159,length_median=5.728229089,length_sd=1.241918524310787,length_hpd95={3.88069702,8.373956975},length_quant_5_95={3.932068883,8.097437375},length_range={3.161541692,9.729631048}],(Lanius_excubitor:27.148268984208002[&support=1.0,age_mean=0.0,age_median=0.0,age_sd=0.0,age_hpd95={0.0,0.0},age_quant_5_95={0.0,0.0},age_range={0.0,0.0}][&length_mean=27.148268984300003,length_median=27.162581695,length_sd=4.0398742579049705,length_hpd95={19.58486324,33.69466731},length_quant_5_95={20.12831037,33.23218138},length_range={17.47715059,36.16340048}],(Garrulus_glandarius:16.749612743214[&support=1.0,age_mean=0.0,age_median=0.0,age_sd=0.0,age_hpd95={0.0,0.0},age_quant_5_95={0.0,0.0},age_range={0.0,0.0}][&length_mean=16.702859444799998,length_median=16.854351864999998,length_sd=2.698599438352288,length_hpd95={11.99556876,21.34367103},length_quant_5_95={12.15190695,20.70133585},length_range={10.22039166,22.63381322}],(Pica_pica:15.726581730989581[&support=1.0,age_mean=0.0,age_median=0.0,age_sd=0.0,age_hpd95={0.0,0.0},age_quant_5_95={0.0,0.0},age_range={0.0,0.0}][&length_mean=15.705570899869995,length_median=15.846206004999999,length_sd=2.5309190210767425,length_hpd95={11.56001946,20.62390631},length_quant_5_95={11.59171524,19.85209711},length_range={9.622441697,21.24871687}],(Corvus_corax:7.138798719689998[&support=1.0,age_mean=0.0,age_median=0.0,age_sd=0.0,age_hpd95={0.0,0.0},age_quant_5_95={0.0,0.0},age_range={0.0,0.0}][&length_mean=7.138798719629998,length_median=7.0788888645,length_sd=1.1752654949516428,length_hpd95={4.67424784,9.136474378},length_quant_5_95={4.948344588,9.035331777},length_range={4.157731844,10.94073276}],Corvus_corone:7.138798719689998[&support=1.0,age_mean=0.0,age_median=0.0,age_sd=0.0,age_hpd95={0.0,0.0},age_quant_5_95={0.0,0.0},age_range={0.0,0.0}][&length_mean=7.13879871969,length_median=7.078888864,length_sd=1.1752654949237133,length_hpd95={4.674247839,9.136474378},length_quant_5_95={4.948344587,9.035331777},length_range={4.157731844,10.94073276}])1.00000000:8.587783011299583[&support=1.0,age_mean=7.138798719689998,age_median=7.0788888645,age_sd=1.1752654949437205,age_hpd95={4.67424784,9.136474378},age_quant_5_95={4.948344587,9.035331777},age_range={4.157731844,10.94073276}][&length_mean=8.613525478429999,length_median=8.547100909000001,length_sd=1.6574488761323294,length_hpd95={5.464709853,11.82799201},length_quant_5_95={6.049771867,11.50253595},length_range={5.464709853,13.66191971}])0.96000000:1.0230310122244202[&support=0.96,age_mean=15.726581730989581,age_median=15.8462060025,age_sd=2.497184064173612,age_hpd95={11.560019462,20.623906303},age_quant_5_95={11.59171524,19.716759306},age_range={9.622441697,21.24871687}][&length_mean=1.0388422346572914,length_median=0.8694242644,length_sd=0.5646849391313565,length_hpd95={0.177157026,2.008335057},length_quant_5_95={0.2500211694,1.96094295},length_range={0.177157026,2.895092287}])1.00000000:10.398656240994[&support=1.0,age_mean=16.749612743214,age_median=16.930902430899998,age_sd=2.695400174572438,age_hpd95={12.1224842243,21.587023726},age_quant_5_95={12.18204554,20.706549837},age_range={10.2203916633,22.63381322}][&length_mean=10.39865624129,length_median=10.375054030000001,length_sd=1.6343028500917154,length_hpd95={7.108879309,13.50359381},length_quant_5_95={7.965572014,13.18622451},length_range={7.108879309,14.48835418}])1.00000000:24.507572137400018[&support=1.0,age_mean=27.148268984208002,age_median=27.162581695900002,age_sd=4.039874257598103,age_hpd95={19.58486324,33.69466731},age_quant_5_95={20.12831037,33.23218138},age_range={17.4771505923,36.16340048}][&length_mean=24.50757213739999,length_median=24.465494364999998,length_sd=4.226489554613812,length_hpd95={15.87820567,32.45069488},length_quant_5_95={17.03767904,31.84533346},length_range={15.0876885,33.80912707}])1.00000000:29.45746389721397[&support=1.0,age_mean=51.65584112160802,age_median=51.450185751250004,age_sd=2.666548906227424,age_hpd95={46.84748404,56.75987102},age_quant_5_95={46.9973808,56.10564018},age_range={45.455063218,59.5729447329}][&length_mean=29.457463896299995,length_median=29.490574285,length_sd=2.6119921922595513,length_hpd95={24.48840698,33.8596359},length_quant_5_95={25.6055888,33.37883786},length_range={21.82237609,37.33299107}])1.00000000:2.217412437366974[&support=1.0,age_mean=81.11330501882199,age_median=81.07550135295,age_sd=3.5959086192151473,age_hpd95={74.27910248999999,88.68494521},age_quant_5_95={75.09644215,87.095394657},age_range={73.43585837,91.2029857}][&length_mean=2.217412437367,length_median=2.0915700575000002,length_sd=0.7928838913330896,length_hpd95={0.7982496476,3.556979255},length_quant_5_95={1.011891295,3.345607231},length_range={0.7982496476,5.60519784}])1.00000000:1.7083000625750628[&support=1.0,age_mean=83.33071745618896,age_median=83.6193508435,age_sd=3.627568558314025,age_hpd95={76.357314927,90.902009957},age_quant_5_95={77.02281541,89.797028134},age_range={75.85912924699998,93.313735432}][&length_mean=1.708300062638,length_median=1.5780971515,length_sd=0.6817142248899358,length_hpd95={0.7261299423,3.148941779},length_quant_5_95={0.8100710739,2.885237979},length_range={0.5765782173,4.884732597}],(Botaurus_stellaris:77.94658958130003[&support=1.0,age_mean=0.0,age_median=0.0,age_sd=0.0,age_hpd95={0.0,0.0},age_quant_5_95={0.0,0.0},age_range={0.0,0.0}][&length_mean=77.94658958130003,length_median=77.93789594,length_sd=3.869479114189347,length_hpd95={71.13011268,85.53230636},length_quant_5_95={71.84848289,84.90486265},length_range={68.56301915,86.35710811}],Grus_grus:77.94658958130003[&support=1.0,age_mean=0.0,age_median=0.0,age_sd=0.0,age_hpd95={0.0,0.0},age_quant_5_95={0.0,0.0},age_range={0.0,0.0}][&length_mean=77.94658958100003,length_median=77.937895935,length_sd=3.8694791143288345,length_hpd95={71.13011267,85.53230636},length_quant_5_95={71.84848288,84.90486265},length_range={68.56301915,86.3571081}])1.00000000:7.092427937463995[&support=1.0,age_mean=77.94658958130003,age_median=77.93789594,age_sd=3.869479114189347,age_hpd95={71.13011268,85.53230636},age_quant_5_95={71.84848289,84.90486265},age_range={68.56301915,86.35710811}][&length_mean=7.092427937464004,length_median=7.0557785755,length_sd=3.4380027900120576,length_hpd95={1.256126903,13.32376093},length_quant_5_95={1.315353356,13.24820347},length_range={0.7027470314,16.38813077}])1.00000000:2.493328996702189[&support=1.0,age_mean=85.03901751876403,age_median=85.245337496,age_sd=3.7397659402650456,age_hpd95={77.450751062,92.88688414},age_quant_5_95={78.744367223,92.33949335700001},age_range={76.9698409614,95.92589067}][&length_mean=2.493328996702237,length_median=2.3435379595,length_sd=1.4111672351575741,length_hpd95={0.4718009317,5.296487025},length_quant_5_95={0.7209374023,5.117539039},length_range={0.0004636666237,7.775034568}])1.00000000:16.161334526523746[&support=1.0,age_mean=87.53234651546622,age_median=87.5382209375,age_sd=3.90729859647876,age_hpd95={80.25370300099999,94.7983157724},age_quant_5_95={80.949929005,94.31163682900001},age_range={78.3673953224,98.63220991600001}][&length_mean=16.161334528459996,length_median=15.761685565,length_sd=5.823324066838159,length_hpd95={6.088173167,28.69466236},length_quant_5_95={7.816188749,25.7426713},length_range={4.103092761,34.45952207}],(Anas_platyrhynchos:80.10936718759999[&support=1.0,age_mean=0.0,age_median=0.0,age_sd=0.0,age_hpd95={0.0,0.0},age_quant_5_95={0.0,0.0},age_range={0.0,0.0}][&length_mean=80.10936718759999,length_median=79.454388135,length_sd=5.462862990324655,length_hpd95={70.81509888,92.41339326},length_quant_5_95={71.90970222,91.61475973},length_range={70.00686112,96.75956361}],Phasianus_colchicus:80.10936718759999[&support=1.0,age_mean=0.0,age_median=0.0,age_sd=0.0,age_hpd95={0.0,0.0},age_quant_5_95={0.0,0.0},age_range={0.0,0.0}][&length_mean=80.1093671888,length_median=79.45438813999999,length_sd=5.462862989307033,length_hpd95={70.81509888,92.41339326},length_quant_5_95={71.90970222,91.61475972},length_range={70.00686112,96.75956362}])1.00000000:23.584313854389976[&support=1.0,age_mean=80.10936718759999,age_median=79.454388135,age_sd=5.462862990324655,age_hpd95={70.81509888,92.41339326},age_quant_5_95={71.90970222,91.61475973},age_range={70.00686112,96.75956361}][&length_mean=23.584313854390007,length_median=23.74826383,length_sd=6.7293397851492855,length_hpd95={10.10318401,34.44552201},length_quant_5_95={12.9458297,34.05160385},length_range={8.298242359,42.19336307}])1.00000000[&support=1.0,age_mean=103.69368104198996,age_median=104.21323233499999,age_sd=6.702943094617895,age_hpd95={90.28322054,114.00241842},age_quant_5_95={92.17836958000001,113.16148836},age_range={88.09425106,124.38093111}][&length_mean=0.0,length_median=0.0,length_sd=0.0,length_hpd95={0,0},length_quant_5_95={0,0},length_range={0,0}];
